# Supplementary material for: Transcriptome-wide signatures of tumor stage in kidney renal clear cell carcinoma: connecting copy number variation, methylation and transcription factor activity
Source: Genome Med. 2014 Dec 11;6(12):117. doi: 10.1186/s13073-014-0117-z (PMC4293006; doi:10.1186/s13073-014-0117-z)
Supplement: Additional file 4: — Significantly up-regulated and down-regulated genes in stage IV versus stage I KIRC. [file 13073_2014_117_MOESM4_ESM.xlsx]

## Sheet: downregulated_genes
ID	logFC	t	P.Value	adj.P.Val	B
ENPP5	-1.47934	-7.44606	4.01742e-12	5.84735e-08	17.0836
CMA1	-3.18799	-6.5997	4.59144e-10	3.51728e-07	12.5843
PTPRB	-1.24743	-6.30373	2.23325e-09	8.27044e-07	11.0854
SLC6A19	-3.7689	-6.26476	2.74181e-09	9.2807e-07	10.8911
IRF6	-1.7352	-6.25013	2.96058e-09	9.79346e-07	10.8185
TSPAN7	-1.19677	-5.99816	1.09275e-08	2.60722e-06	9.58309
DNASE1L3	-1.54865	-5.88832	1.91097e-08	3.56592e-06	9.05493
SEMA3G	-1.28208	-5.79294	3.08873e-08	5.1087e-06	8.6015
ABCG2	-1.13622	-5.75213	3.78732e-08	6.05763e-06	8.40905
ZNF366	-1.29432	-5.64117	6.56338e-08	8.76422e-06	7.89034
CA4	-2.37002	-5.6267	7.04749e-08	9.15859e-06	7.82324
TEK	-1.08921	-5.62091	7.25105e-08	9.25781e-06	7.79639
SLC5A8	-3.71533	-5.61681	7.39839e-08	9.28307e-06	7.77743
SLCO2A1	-1.16217	-5.56034	9.75391e-08	1.10641e-05	7.51689
KCTD16	-1.69659	-5.5216	1.17784e-07	1.19884e-05	7.33919
EMCN	-1.1783	-5.51229	1.23224e-07	1.22362e-05	7.29665
ALDH6A1	-1.09164	-5.49493	1.34044e-07	1.29206e-05	7.21739
AQP1	-1.18387	-5.43667	1.77542e-07	1.5402e-05	6.95275
SDPR	-1.07123	-5.39251	2.19408e-07	1.81767e-05	6.75348
ENAM	-1.78159	-5.3664	2.48537e-07	1.92418e-05	6.63619
HLF	-1.07952	-5.34267	2.7826e-07	1.99756e-05	6.52993
CHRM3	-1.42028	-5.34035	2.81346e-07	1.99756e-05	6.51956
DHDH	-1.8228	-5.30587	3.31309e-07	2.2777e-05	6.36583
RASEF	-1.27442	-5.29584	3.47387e-07	2.34084e-05	6.32128
KDR	-1.08906	-5.29256	3.52823e-07	2.3451e-05	6.30668
TACR1	-1.56868	-5.26178	4.07917e-07	2.63231e-05	6.17029
GJA5	-1.05529	-5.25255	4.26005e-07	2.70456e-05	6.12952
FRMD3	-1.18747	-5.24033	4.51159e-07	2.78247e-05	6.07561
FAM38B	-1.03803	-5.23807	4.55965e-07	2.79791e-05	6.06565
PDE2A	-1.00959	-5.20246	5.38632e-07	3.12116e-05	5.90913
FRMPD2	-1.7556	-5.1871	5.78647e-07	3.22189e-05	5.84183
SLC10A6	-1.48171	-5.17611	6.0904e-07	3.3578e-05	5.79375
FREM2	-1.64135	-5.14614	6.99988e-07	3.6954e-05	5.66308
VIPR1	-1.35304	-5.1118	8.20429e-07	4.03478e-05	5.51408
MAP7	-1.01576	-5.10489	8.47e-07	4.13694e-05	5.48417
ALDOB	-2.59822	-4.96336	1.61632e-06	6.57138e-05	4.87832
AJAP1	-1.37145	-4.95245	1.69797e-06	6.69401e-05	4.83216
EDNRB	-1.08976	-4.92177	1.94962e-06	7.31357e-05	4.70274
PCK1	-2.30891	-4.91412	2.01786e-06	7.51149e-05	4.67053
PLG	-4.02378	-4.89944	2.15519e-06	7.76641e-05	4.60889
MIA2	-1.37188	-4.89687	2.18015e-06	7.77746e-05	4.59811
G6PC	-2.82799	-4.83722	2.84469e-06	9.3112e-05	4.34917
AGTR1	-1.55167	-4.81747	3.10519e-06	9.84662e-05	4.26723
ADCY5	-1.45201	-4.80972	3.21358e-06	0.000100373	4.23515
BSPRY	-1.46085	-4.76181	3.96944e-06	0.000118064	4.03772
TPPP	-1.09158	-4.73828	4.40086e-06	0.000125844	3.94133
F2RL3	-1.17418	-4.72519	4.66023e-06	0.000130802	3.88785
PTPRR	-1.09472	-4.71407	4.89208e-06	0.000135886	3.84251
DDX25	-2.38031	-4.7116	4.94504e-06	0.000136515	3.83245
CRHBP	-1.48495	-4.70672	5.05138e-06	0.000137683	3.81259
OGDHL	-1.34804	-4.59216	8.28587e-06	0.00019335	3.35093
GLP1R	-1.88113	-4.58566	8.51971e-06	0.000197354	3.32499
ITGA8	-1.34636	-4.528	1.08911e-05	0.000231415	3.09624
SCN4A	-1.25953	-4.5046	1.20247e-05	0.000245307	3.00405
C3orf36	-1.05884	-4.48576	1.30188e-05	0.000258645	2.93013
HBG2	-2.63579	-4.48334	1.31522e-05	0.00026045	2.92064
VIL1	-2.52058	-4.46405	1.42635e-05	0.000278187	2.84518
SLC6A18	-3.1722	-4.45796	1.46324e-05	0.000282835	2.82143
EMX2	-1.1435	-4.42921	1.65017e-05	0.000307532	2.70964
HAO2	-2.26429	-4.39825	1.8772e-05	0.000332393	2.58985
LRRC55	-1.06384	-4.39398	1.91077e-05	0.000335479	2.57338
CASQ2	-1.23397	-4.37227	2.09053e-05	0.000354635	2.48986
EDAR	-2.1577	-4.33278	2.45994e-05	0.000396945	2.3388
DDIT4L	-1.32477	-4.33198	2.46804e-05	0.000397811	2.33575
CYS1	-1.10889	-4.31236	2.67478e-05	0.00042088	2.26111
IQSEC3	-1.49387	-4.30911	2.71062e-05	0.000425599	2.24877
CALCR	-1.54293	-4.30684	2.73597e-05	0.000428314	2.24013
SLC18A2	-1.3006	-4.30384	2.76966e-05	0.000431334	2.22878
MLNR	-2.08229	-4.28958	2.93573e-05	0.000450734	2.17477
SLC3A1	-1.22333	-4.26929	3.18849e-05	0.000475385	2.0982
MYRIP	-1.21793	-4.25409	3.39139e-05	0.00049661	2.04103
TCL6	-2.27988	-4.24306	3.54628e-05	0.000512064	1.99965
SLC44A4	-1.28281	-4.22345	3.8386e-05	0.000537736	1.92628
SV2C	-1.84059	-4.21829	3.91926e-05	0.000544298	1.90702
FBXL16	-1.15411	-4.21811	3.92199e-05	0.000544298	1.90637
PKHD1	-1.49429	-4.1941	4.31947e-05	0.000581053	1.817
PPARGC1A	-1.05872	-4.18307	4.5147e-05	0.000598465	1.77609
SLC27A2	-1.33267	-4.1766	4.63301e-05	0.000607508	1.75216
GRIK3	-1.39039	-4.17571	4.64967e-05	0.000608049	1.74884
CTSG	-1.93127	-4.16528	4.84738e-05	0.00062826	1.71031
SST	-3.04035	-4.16423	4.86785e-05	0.000630351	1.70641
DMGDH	-1.02799	-4.15873	4.9757e-05	0.000638636	1.68614
DIRAS2	-1.23546	-4.14975	5.1569e-05	0.000655534	1.65306
GBA3	-1.65251	-4.14093	5.34115e-05	0.000675417	1.6206
SLC14A1	-1.06373	-4.11665	5.88091e-05	0.000722945	1.53161
C9orf71	-1.76272	-4.11098	6.0143e-05	0.000735614	1.51089
CD300LG	-1.38305	-4.07294	6.98659e-05	0.000809632	1.37248
SLC22A12	-2.27798	-4.06581	7.18486e-05	0.000829308	1.34665
AQP10	-1.6931	-4.061	7.32153e-05	0.00084211	1.32926
BMX	-1.23208	-4.05551	7.48079e-05	0.000855325	1.3094
HMGCLL1	-1.99065	-4.05084	7.61865e-05	0.000867005	1.29255
MYL3	-1.6282	-4.0464	7.75195e-05	0.000880106	1.27654
LYPD2	-1.74689	-4.04515	7.7901e-05	0.000882373	1.27201
WDR72	-1.24872	-4.03772	8.01917e-05	0.00090061	1.24527
CYP4A11	-2.46189	-4.02482	8.43271e-05	0.000935504	1.19889
CYP39A1	-1.16299	-4.02344	8.4781e-05	0.000939108	1.19394
COL21A1	-1.40579	-4.01691	8.69602e-05	0.000954975	1.17054
HMGCS2	-2.36033	-4.01461	8.77434e-05	0.000958938	1.16227
TRHDE	-1.39527	-4.00845	8.9864e-05	0.000976097	1.14025
MS4A2	-1.07823	-4.00125	9.24112e-05	0.000995455	1.11449
CNTNAP5	-2.41756	-4.00087	9.25455e-05	0.000995565	1.11315

## Sheet: upregulated_genes
ID	logFC	t	P.Value	adj.P.Val	B
TROAP	1.51014	7.13795	2.33e-11	1.13e-07	15.4115
ATAD3B	1.05309	6.71786	2.41e-10	3.11e-07	13.194
KIF2C	1.11987	6.715	2.45e-10	3.11e-07	13.1792
TLCD1	1.20629	6.62793	3.94e-10	3.24e-07	12.7293
AURKB	1.37729	6.62473	4.01e-10	3.24e-07	12.7129
BIRC5	1.31295	6.5269	6.8e-10	4.3e-07	12.2117
CENPA	1.3626	6.51651	7.19e-10	4.36e-07	12.1588
ADAM8	1.18414	6.50857	7.51e-10	4.37e-07	12.1183
UBE2C	1.39252	6.43699	1.1e-09	5.4e-07	11.7551
GTSE1	1.05422	6.40244	1.32e-09	6.22e-07	11.5806
CDCA3	1.16662	6.39135	1.4e-09	6.39e-07	11.5247
INHBE	2.13832	6.32393	2.01e-09	7.9e-07	11.1863
PITX1	3.94782	6.31803	2.07e-09	7.93e-07	11.1568
CCNB2	1.11072	6.28813	2.42e-09	8.4e-07	11.0075
RAD54L	1.0384	6.15927	4.76e-09	1.39e-06	10.3693
KIF23	1.01062	6.10071	6.45e-09	1.71e-06	10.0819
CENPE	1.07989	6.04371	8.65e-09	2.13e-06	9.80399
CDC20	1.13162	5.98621	1.16e-08	2.68e-06	9.52534
LBX2	1.00752	5.97062	1.26e-08	2.84e-06	9.45008
FBXO43	1.09025	5.95878	1.34e-08	2.95e-06	9.393
PLK1	1.12363	5.95292	1.38e-08	2.96e-06	9.3648
CEP55	1.03228	5.93339	1.52e-08	3.12e-06	9.27084
PTTG1	1.09958	5.92385	1.6e-08	3.16e-06	9.22506
FOXM1	1.00666	5.71436	4.57e-08	6.72e-06	8.2317
PRDM8	1.27905	5.6701	5.69e-08	7.81e-06	8.02493
RRM2	1.00902	5.6476	6.36e-08	8.57e-06	7.92024
KCNG1	2.03803	5.59242	8.34e-08	1.01e-05	7.66467
KIF20A	1.0906	5.57736	8.98e-08	1.06e-05	7.59523
KIF14	1.08509	5.56967	9.32e-08	1.07e-05	7.55981
SH2D2A	1.14802	5.5419	1.07e-07	1.15e-05	7.43221
ASPM	1.03722	5.53616	1.1e-07	1.15e-05	7.40589
PTPRH	2.38095	5.53539	1.1e-07	1.15e-05	7.40235
BUB1	1.04948	5.52898	1.14e-07	1.17e-05	7.37299
KIF15	1.05797	5.51708	1.2e-07	1.21e-05	7.31855
MYBL2	1.2151	5.49986	1.31e-07	1.27e-05	7.23987
BATF	1.15328	5.47863	1.45e-07	1.36e-05	7.14317
NEIL3	1.23097	5.47083	1.51e-07	1.38e-05	7.10769
ITPKA	1.9263	5.46638	1.54e-07	1.39e-05	7.08746
SLCO5A1	1.48498	5.45091	1.66e-07	1.49e-05	7.01727
TNNT1	3.47934	5.37831	2.35e-07	1.87e-05	6.68962
CD72	1.05435	5.32615	3.01e-07	2.1e-05	6.45618
LAT	1.05649	5.26135	4.09e-07	2.63e-05	6.16843
KREMEN2	1.43035	5.256	4.19e-07	2.69e-05	6.14478
GOLGA8C	2.65672	5.24517	4.41e-07	2.76e-05	6.09698
GPC2	1.15916	5.24475	4.42e-07	2.76e-05	6.09511
PITX2	3.17736	5.23735	4.58e-07	2.8e-05	6.06248
FGF5	3.02985	5.2135	5.12e-07	3.03e-05	5.95756
LTB	1.06833	5.21151	5.16e-07	3.03e-05	5.94883
RDH16	1.06695	5.21079	5.18e-07	3.03e-05	5.94566
PDIA2	2.72645	5.20139	5.41e-07	3.12e-05	5.90443
FSD1	1.78387	5.18661	5.8e-07	3.22e-05	5.83969
SPHK1	1.10868	5.18095	5.95e-07	3.3e-05	5.81493
CTRL	1.10612	5.16995	6.27e-07	3.43e-05	5.76686
AIM2	1.49714	5.14249	7.12e-07	3.71e-05	5.64721
CD7	1.08306	5.12935	7.57e-07	3.88e-05	5.59012
KIAA1324	1.21708	5.09593	8.83e-07	4.27e-05	5.44543
OR8S1	1.46303	5.08508	9.28e-07	4.43e-05	5.39861
CILP2	1.87902	5.08009	9.49e-07	4.52e-05	5.37711
C6orf81	1.52419	5.06661	1.01e-06	4.73e-05	5.31907
TNFRSF18	1.27395	5.06568	1.01e-06	4.73e-05	5.31505
FOXP3	1.32421	5.02647	1.21e-06	5.37e-05	5.14694
ANKRD22	1.36588	4.98826	1.44e-06	6.04e-05	4.98399
PYCR1	1.17436	4.9718	1.56e-06	6.41e-05	4.91412
CPNE7	1.61995	4.96224	1.62e-06	6.59e-05	4.87358
C4orf7	3.26248	4.95077	1.71e-06	6.69e-05	4.82507
KCNN4	1.08845	4.94711	1.74e-06	6.71e-05	4.80957
CDC25C	1.11654	4.94388	1.76e-06	6.78e-05	4.79593
LOC286467	1.74886	4.9393	1.8e-06	6.86e-05	4.77661
CILP	1.49276	4.90104	2.14e-06	7.77e-05	4.61563
GPR84	1.13502	4.89829	2.17e-06	7.77e-05	4.60406
CNIH2	1.18582	4.89828	2.17e-06	7.77e-05	4.60403
C8ORFK29	2.16496	4.89736	2.18e-06	7.78e-05	4.60016
XCL1	1.32753	4.85745	2.6e-06	8.71e-05	4.43334
DSCR9	1.5827	4.85652	2.61e-06	8.71e-05	4.42946
HIST1H1E	1.64967	4.84144	2.79e-06	9.19e-05	4.36669
DQX1	2.59211	4.83481	2.88e-06	9.32e-05	4.33915
PAEP	3.61472	4.81823	3.09e-06	9.84e-05	4.27037
KLK14	2.21834	4.81476	3.14e-06	9.9e-05	4.25602
PI3	2.58534	4.8012	3.34e-06	0.000103137	4.19993
HIST1H3B	1.95183	4.787	3.55e-06	0.000108182	4.14134
IFNG	1.86654	4.77823	3.69e-06	0.000111509	4.10524
PDCD1	1.3921	4.7542	4.1e-06	0.000120197	4.0065
SERPINF1	1.25361	4.74648	4.25e-06	0.000123096	3.97489
CXCL13	2.26666	4.73964	4.37e-06	0.000125817	3.9469
GFPT2	1.4636	4.7273	4.62e-06	0.000130802	3.89647
KRT4	2.39538	4.70541	5.08e-06	0.000137953	3.80727
RLTPR	1.21316	4.70445	5.1e-06	0.000138273	3.80336
AMH	1.93289	4.69272	5.37e-06	0.00014391	3.75569
CCNA1	2.53404	4.69112	5.41e-06	0.00014423	3.74922
C1QL1	1.98797	4.67638	5.76e-06	0.000151039	3.68947
PPP2R2C	1.80508	4.67614	5.77e-06	0.000151039	3.68848
ODZ3	1.77807	4.65897	6.21e-06	0.000160672	3.61912
SPINLW1	1.99701	4.65173	6.41e-06	0.000164036	3.5899
XCL2	1.10915	4.64699	6.55e-06	0.000165399	3.57077
NTNG2	1.08627	4.64422	6.62e-06	0.000166363	3.55964
SAA1	3.4609	4.63258	6.97e-06	0.000172707	3.5128
FOXA1	2.61544	4.62592	7.17e-06	0.000175315	3.48606
LILRP2	2.11689	4.59845	8.07e-06	0.000189956	3.37606
FGF23	2.07692	4.58249	8.64e-06	0.000198886	3.31236
SRPX2	1.45033	4.5698	9.12e-06	0.000204467	3.26184
PLAC1	1.8411	4.55736	9.61e-06	0.000212097	3.21246
CSF2	2.07775	4.53414	1.06e-05	0.000227745	3.1205
BAI1	1.44303	4.52494	1.1e-05	0.000232736	3.08417
GAL3ST2	1.93987	4.51892	1.13e-05	0.000236454	3.06043
SBSN	2.61748	4.50064	1.22e-05	0.000247182	2.98849
SHOX2	1.7757	4.49419	1.26e-05	0.000252067	2.96316
RGS20	1.66687	4.48406	1.31e-05	0.000260019	2.92345
IL27	1.5797	4.48094	1.33e-05	0.000262744	2.91122
PAQR6	1.11908	4.46179	1.44e-05	0.000279746	2.83639
NEB	1.8197	4.45922	1.46e-05	0.000281718	2.82635
HIST1H3D	1.4509	4.455	1.48e-05	0.000284847	2.80991
WNT16	1.82296	4.43781	1.59e-05	0.000300148	2.74301
NKX2-8	2.12227	4.43032	1.64e-05	0.0003069	2.71394
COL7A1	1.8747	4.42931	1.65e-05	0.000307532	2.71
OTP	1.99902	4.42028	1.71e-05	0.000314371	2.67503
SPATA21	2.0822	4.41705	1.74e-05	0.000316249	2.66248
LOC642587	2.24535	4.41388	1.76e-05	0.000319641	2.65025
C10orf81	2.21421	4.41354	1.76e-05	0.000319695	2.64893
PSG1	1.87866	4.39356	1.91e-05	0.000335655	2.57177
EYA1	2.26535	4.3889	1.95e-05	0.000340257	2.55383
ZIC2	2.49516	4.37059	2.11e-05	0.000355866	2.4834
SCNN1D	1.15627	4.36951	2.11e-05	0.000357044	2.47926
SALL4	1.97299	4.33966	2.39e-05	0.000391972	2.36502
C21orf99	1.85408	4.33873	2.4e-05	0.000392142	2.36149
ZBP1	1.05014	4.33476	2.44e-05	0.000395972	2.34632
LAG3	1.32258	4.33393	2.45e-05	0.000395972	2.34317
VNN3	1.54632	4.32602	2.53e-05	0.000405128	2.31303
CYP2D7P1	1.48438	4.32593	2.53e-05	0.000405128	2.31269
C6orf118	1.98644	4.30677	2.74e-05	0.000428314	2.23987
SLC25A2	1.91165	4.27621	3.1e-05	0.000467093	2.12428
GBP5	1.06468	4.27132	3.16e-05	0.000474017	2.10585
CEACAM4	1.10018	4.2703	3.18e-05	0.000475385	2.102
CTRC	1.60801	4.26531	3.24e-05	0.000480286	2.08323
OR2B6	1.90326	4.26432	3.25e-05	0.000481243	2.07951
SPRR3	1.93302	4.2615	3.29e-05	0.000485805	2.06888
WFDC10B	2.17895	4.25576	3.37e-05	0.000494231	2.04732
DNAH3	1.68845	4.25099	3.43e-05	0.00050044	2.02937
LOC400891	1.91903	4.24529	3.51e-05	0.000509227	2.008
HOXB13	3.02746	4.24052	3.58e-05	0.000515208	1.99012
NEUROD1	1.69522	4.23959	3.6e-05	0.000515725	1.98664
RAB26	1.27691	4.23814	3.62e-05	0.000517419	1.98121
STYK1	1.14397	4.23247	3.7e-05	0.000525076	1.96
C19orf36	1.09812	4.22222	3.86e-05	0.000538846	1.9217
AIM1L	1.42427	4.21806	3.92e-05	0.000544298	1.90617
EN2	2.09143	4.21033	4.05e-05	0.000558833	1.87737
HIST1H2AM	1.43486	4.19773	4.26e-05	0.000576381	1.83048
DRP2	1.59017	4.19479	4.31e-05	0.000580518	1.81957
C17orf47	1.16667	4.16953	4.77e-05	0.000620467	1.72598
CST2	2.12376	4.16848	4.79e-05	0.000621406	1.72211
ACCN2	1.05254	4.15955	4.96e-05	0.000637856	1.68917
DNER	1.86693	4.15738	5e-05	0.000640956	1.68116
SLC38A5	1.60715	4.15498	5.05e-05	0.000645422	1.6723
HIST1H2AB	1.2576	4.14389	5.28e-05	0.000669846	1.63148
CTLA4	1.33981	4.13116	5.55e-05	0.000697885	1.58474
ARX	2.54385	4.12778	5.63e-05	0.000703217	1.57237
HIST1H4E	1.59696	4.1214	5.77e-05	0.00071435	1.549
IL2	1.80855	4.12129	5.77e-05	0.00071435	1.54858
PLXNB3	1.11009	4.12121	5.78e-05	0.00071435	1.54828
SLC12A8	1.38319	4.11024	6.03e-05	0.000737162	1.50817
ADAMTS14	1.11024	4.10236	6.22e-05	0.000754117	1.47944
RYR2	1.6558	4.09468	6.41e-05	0.000771541	1.45144
ASIP	2.00823	4.09166	6.49e-05	0.000773747	1.44045
MOCOS	1.49222	4.08958	6.54e-05	0.000777102	1.43289
CATSPER1	1.00021	4.08907	6.56e-05	0.00077723	1.43102
PGLYRP2	2.38409	4.08779	6.59e-05	0.000780018	1.42638
HIST1H1D	2.03083	4.08774	6.59e-05	0.000780018	1.42621
OLIG3	1.78181	4.07544	6.92e-05	0.000806581	1.38155
C1R	1.01508	4.07533	6.92e-05	0.000806581	1.38113
ISL2	1.87164	4.03511	8.1e-05	0.000907734	1.23587
TNIP3	1.29603	4.03445	8.12e-05	0.000908672	1.2335
LHX8	2.72041	4.03	8.26e-05	0.000920318	1.21751
SIX2	1.27228	4.02748	8.35e-05	0.000927261	1.20846
VGF	2.05282	4.02214	8.52e-05	0.000943153	1.18928
GPR109A	1.30666	4.02039	8.58e-05	0.000945997	1.183
MAGEA3	1.98227	4.01887	8.63e-05	0.000949738	1.17756
A2ML1	1.68989	4.00292	9.18e-05	0.000992099	1.12046
CDK5R2	2.11216	4.00238	9.2e-05	0.000993439	1.11853
OR7E156P	1.05277	3.99963	9.3e-05	0.000997732	1.10872

## Sheet: Functional enrichment in up
Function	p-value
cell cycle phase	1.85e-05
mitotic cell cycle	7.79e-07
nuclear division	1.12e-07
system development	5.23e-05
Cytokine-cytokine receptor interaction	3.85e-06
Oocyte meiosis	5.7e-06
p53 signaling pathway	0.0005
						up

## Sheet: Functional enrichment in down
Function	p-value
transmembrane transport	0.0001
ion transport	0.0009
Neuroactive ligand-receptor interaction	4.93e-11
Renin-angiotensin system	0.0001
Proximal tubule bicarbonate reclamation	0.0001
PPAR signaling pathway	0.0001
