# Supplementary material for: Transcriptome-wide signatures of tumor stage in kidney renal clear cell carcinoma: connecting copy number variation, methylation and transcription factor activity
Source: Genome Med. 2014 Dec 11;6(12):117. doi: 10.1186/s13073-014-0117-z (PMC4293006; doi:10.1186/s13073-014-0117-z)
Supplement: Additional file 5: — Correlation of CNV and mRNA expression. [file 13073_2014_117_MOESM5_ESM.xlsx]

## Sheet: cor_RNA_CNV
OR4F5	NA
LOC643837	NA
FAM41C	NA
SAMD11	NA
NOC2L	NA
KLHL17	NA
PLEKHN1	NA
C1orf170	NA
HES4	NA
AGRN	NA
C1orf159	NA
TTLL10	NA
TNFRSF18	NA
TNFRSF4	NA
SDF4	NA
B3GALT6	NA
UBE2J2	NA
SCNN1D	NA
PUSL1	NA
CPSF3L	NA
DVL1	NA
MXRA8	NA
MRPL20	NA
LOC441869	NA
VWA1	NA
ATAD3C	NA
ATAD3B	NA
ATAD3A	NA
C1orf70	NA
SSU72	NA
MIB2	NA
MMP23B	NA
NADK	NA
GNB1	NA
CALML6	NA
TMEM52	NA
KIAA1751	NA
GABRD	NA
PRKCZ	NA
C1orf86	NA
SKI	NA
MORN1	NA
RER1	NA
PEX10	NA
PANK4	NA
HES5	NA
C1orf93	NA
ACTRT2	NA
FLJ42875	NA
PRDM16	-0.0350964
ARHGEF16	0.269729
WDR8	0.130505
TP73	0.151795
KIAA0495	0.249575
CCDC27	0.106984
LOC388588	0.230168
LRRC47	0.52516
DFFB	0.26952
AJAP1	0.229002
NPHP4	0.483533
KCNAB2	0.143045
CHD5	-0.0227488
RPL22	0.397766
ICMT	0.281617
HES3	0.0272197
GPR153	0.246783
ACOT7	0.259185
HES2	0.288896
ESPN	0.381747
TNFRSF25	0.0892144
PLEKHG5	0.419035
NOL9	0.40654
TAS1R1	0.153012
KLHL21	0.207029
PHF13	0.413719
THAP3	0.248764
DNAJC11	0.390737
CAMTA1	0.323126
VAMP3	0.485082
PER3	0.305289
UTS2	-0.138196
TNFRSF9	-0.0417565
PARK7	0.215109
ERRFI1	0.32555
SLC45A1	0.322123
RERE	0.607329
ENO1	0.575565
CA6	0.026311
SLC2A7	0.0855993
SLC2A5	0.260698
GPR157	0.172168
H6PD	0.499579
SPSB1	0.184253
PIK3CD	0.170121
CLSTN1	0.509894
CTNNBIP1	0.432952
LZIC	0.445437
NMNAT1	0.349549
RBP7	0.304696
UBE4B	0.515307
KIF1B	0.39716
PGD	0.107606
APITD1	0.446529
DFFA	0.419235
PEX14	0.29446
CASZ1	-0.0205224
C1orf127	0.0969298
TARDBP	0.0730877
MASP2	0.331256
SRM	0.099308
EXOSC10	0.509236
UBIAD1	0.331117
PTCHD2	0.0800698
FBXO2	-0.189019
FBXO44	0.19763
FBXO6	0.215566
MAD2L2	0.0480412
C1orf187	-0.152427
AGTRAP	0.36035
MTHFR	0.491165
CLCN6	0.366026
NPPA	0.00369929
NPPB	-0.0730751
KIAA2013	0.462828
PLOD1	0.320633
MFN2	0.372552
TNFRSF8	0.10652
TNFRSF1B	0.202312
VPS13D	0.290835
DHRS3	0.236859
C1orf158	0.0141875
PRAMEF1	0.125074
PRAMEF2	0.115759
PRAMEF4	0.0186026
PRAMEF6	-0.0219465
LOC440563	0.0994264
PRAMEF5	0.0431638
PDPN	-0.0382459
PRDM2	0.352921
C1orf126	0.0235305
TMEM51	-0.121898
FHAD1	0.0562307
EFHD2	0.0450455
CTRC	0.00604155
CASP9	0.2411
DNAJC16	0.473004
AGMAT	0.29236
DDI2	0.235338
RSC1A1	0.319312
PLEKHM2	0.456749
SLC25A34	0.206293
FBLIM1	0.164272
SPEN	0.388098
ZBTB17	0.258548
C1orf64	-0.0444702
HSPB7	-0.0312663
CLCNKA	-0.147293
CLCNKB	-0.10971
EPHA2	0.340972
ARHGEF19	0.2199
C1orf89	0.415956
FBXO42	0.688354
C1orf144	0.597668
SPATA21	0.0673136
NECAP2	0.411907
NBPF1	0.299596
ESPNP	0.132321
CROCC	0.206532
MFAP2	0.0339655
ATP13A2	0.391093
SDHB	0.24619
PADI2	-0.00250719
PADI1	-0.0446695
PADI3	-0.131581
PADI4	0.198662
PADI6	0.0699876
RCC2	0.161919
ARHGEF10L	0.309357
ACTL8	-0.111444
IGSF21	0.216014
KLHDC7A	0.111778
PAX7	-0.0395045
TAS1R2	0.0576075
ALDH4A1	0.201681
KIAA0090	0.41749
AKR7A3	0.179899
AKR7A2	0.457611
PQLC2	0.108227
CAPZB	0.255711
C1orf151	0.256583
NBL1	0.256773
HTR6	0.146298
TMCO4	0.249431
RNF186	0.329492
OTUD3	0.286484
PLA2G2E	NA
PLA2G2A	-0.0346748
PLA2G5	0.0774355
PLA2G2D	-0.0582688
PLA2G2F	-0.0985222
CAMK2N1	0.0684212
FAM43B	0.0885712
CDA	0.0508314
PINK1	0.388337
DDOST	0.346216
KIF17	0.320959
SH2D5	-0.0464465
HP1BP3	0.492809
EIF4G3	0.313721
ECE1	0.179629
NBPF3	0.252013
ALPL	0.229726
USP48	0.474036
LDLRAD2	0.239617
HSPG2	0.288348
CDC42	0.557334
WNT4	-0.0707918
ZBTB40	0.310444
EPHA8	-0.114968
C1QA	0.0723218
C1QB	0.0748905
EPHB2	-0.0350503
LUZP1	0.320024
HTR1D	-0.0720838
ZNF436	0.495469
TCEA3	0.439704
E2F2	0.0765101
ID3	0.0556483
RPL11	0.270126
TCEB3	0.404663
C1orf128	0.274795
LYPLA2	0.305421
GALE	0.21703
HMGCL	0.463108
FUCA1	0.078499
CNR2	0.0294299
PNRC2	0.364057
MYOM3	0.333993
IL22RA1	0.232326
IL28RA	0.248288
GRHL3	0.0653542
C1orf130	-0.0353435
SRRM1	0.43994
CLIC4	0.483448
RUNX3	0.14337
SYF2	0.392552
C1orf63	-0.0366902
RHD	0.107454
TMEM50A	0.406242
RHCE	0.128412
TMEM57	0.463279
LDLRAP1	0.103116
MAN1C1	-0.141553
SEPN1	0.228821
FAM54B	0.369032
C1orf135	-0.00671584
PAQR7	0.246029
STMN1	0.0903393
PAFAH2	0.309894
EXTL1	0.126726
SLC30A2	0.0214588
TRIM63	-0.0533539
PDIK1L	0.342087
GRRP1	0.198955
ZNF593	0.00693822
CNKSR1	-0.107729
CATSPER4	-0.103119
CCDC21	-0.0263256
SH3BGRL3	0.107912
CD52	0.109044
AIM1L	-0.0651958
ZNF683	0.00294078
DHDDS	0.4057
HMGN2	0.434917
RPS6KA1	0.165935
ARID1A	0.351251
PIGV	0.431603
ZDHHC18	0.204616
SFN	0.065327
NR0B2	-0.238333
NUDC	0.296924
C1orf172	0.117256
FAM46B	-0.0163848
SLC9A1	0.047684
WDTC1	0.433296
SYTL1	0.0542908
MAP3K6	0.363548
FCN3	0.192105
CD164L2	-0.0754811
GPR3	0.240926
WASF2	0.609707
AHDC1	0.451017
FGR	0.126526
FAM76A	0.353118
STX12	0.478721
PPP1R8	0.613835
C1orf38	0.104736
RPA2	0.448182
SMPDL3B	0.0728284
XKR8	0.459589
EYA3	0.308842
LOC653566	-0.256729
PTAFR	0.0960776
DNAJC8	0.473269
ATPIF1	0.32371
SESN2	0.149803
MED18	0.29466
PHACTR4	0.518077
RAB42	0.180799
TAF12	0.290008
GMEB1	0.296039
YTHDF2	0.443131
OPRD1	0.0420922
EPB41	0.0698969
SFRS4	0.457527
MECR	0.243746
PTPRU	0.35388
MATN1	0.154444
LAPTM5	0.133653
SDC3	0.223762
PUM1	0.528373
FABP3	0.00669803
SERINC2	0.150826
TINAGL1	0.229076
HCRTR1	-0.0427473
PEF1	0.378598
COL16A1	0.102988
BAI2	0.0743744
SPOCD1	-0.0585475
PTP4A2	0.189672
KHDRBS1	0.331133
TMEM39B	0.264752
KPNA6	0.499466
TXLNA	0.306394
CCDC28B	-0.0926521
IQCC	0.327738
C1orf91	0.368324
LCK	0.0946246
HDAC1	0.388879
MARCKSL1	0.16125
BSDC1	0.602143
RBBP4	0.573541
KIAA1522	0.185055
YARS	0.0695238
S100PBP	0.377475
FNDC5	-0.164931
HPCA	0.465478
TMEM54	0.239007
AK2	0.461082
ADC	0.404704
TRIM62	0.223287
PHC2	0.544309
CSMD2	0.223987
C1orf94	0.0432376
GJB5	0.0339696
GJB4	-0.0355752
GJB3	-0.137459
GJA4	0.297099
DLGAP3	0.0120954
ZMYM6	0.29563
ZMYM1	0.348834
SFPQ	0.0883717
ZMYM4	0.54623
KIAA0319L	0.497495
NCDN	0.353535
TFAP2E	-0.00842815
PSMB2	0.185273
CLSPN	0.103724
EIF2C4	0.340762
EIF2C1	0.580677
EIF2C3	0.355772
TEKT2	0.321769
ADPRHL2	0.484423
COL8A2	0.184567
TRAPPC3	0.2892
THRAP3	0.479589
C1orf113	0.419333
STK40	0.298307
LSM10	0.0613351
MRPS15	0.0121703
CSF3R	0.0960779
GRIK3	0.288116
ZC3H12A	0.0552913
SNIP1	0.412845
DNALI1	0.415409
GNL2	0.327497
RSPO1	-0.0352872
C1orf109	0.334474
CDCA8	0.0495019
EPHA10	-0.0208839
MANEAL	0.028261
YRDC	0.334
MTF1	0.422165
INPP5B	0.360746
SF3A3	0.585787
FHL3	0.147332
UTP11L	0.374877
POU3F1	0.269449
RRAGC	0.230372
MYCBP	0.146121
GJA10	-0.0135117
RHBDL2	0.16245
NDUFS5	0.197107
MACF1	0.265306
BMP8A	0.148808
PABPC4	0.201824
HEYL	0.247441
NT5C1A	0.111734
HPCAL4	0.0118719
PPIE	0.348893
BMP8B	0.290907
TRIT1	0.373482
MYCL1	0.172811
CAP1	0.527023
PPT1	0.405572
RLF	0.480908
TMCO2	-0.117755
ZMPSTE24	0.253716
COL9A2	0.149579
ZNF643	0.204161
ZNF642	0.311354
ZNF684	0.0649885
RIMS3	0.150872
NFYC	0.5139
KCNQ4	-0.0476277
CITED4	0.144092
CTPS	0.196012
SCMH1	0.501577
EDN2	0.259002
HIVEP3	0.274548
GUCA2B	0.0867924
GUCA2A	-0.029566
FOXJ3	0.414072
ZMYND12	0.223452
PPCS	0.385159
PPIH	0.123912
YBX1	0.363816
CLDN19	0.212258
LEPRE1	0.219071
C1orf50	0.398569
CCDC23	0.243202
ERMAP	0.374223
ZNF691	0.378396
SLC2A1	0.320897
EBNA1BP2	0.289053
WDR65	0.290795
TIE1	0.254922
MPL	0.16096
CDC20	0.000880471
ELOVL1	0.332124
MED8	0.370202
C1orf84	0.363994
KIAA0467	0.431662
HYI	0.374949
PTPRF	0.366101
ST3GAL3	0.327473
ARTN	-0.01908
IPO13	0.114067
DPH2	0.29276
ATP6V0B	-0.0325919
B4GALT2	0.249691
CCDC24	0.122354
SLC6A9	0.0856053
DMAP1	0.280911
TMEM53	-0.0286174
KIF2C	0.0195082
RPS8	0.195933
PLK3	0.214131
PTCH2	0.108851
EIF2B3	0.288392
HECTD3	0.458915
UROD	0.248782
ZSWIM5	0.296509
LOC400752	0.179062
MUTYH	0.179561
TOE1	0.346083
TESK2	0.246777
MMACHC	0.27065
PRDX1	0.0946987
AKR1A1	0.153252
NASP	0.177976
CCDC17	-0.0316038
GPBP1L1	0.529779
TMEM69	0.372806
IPP	0.300471
MAST2	0.132491
PIK3R3	0.215691
TSPAN1	0.216582
POMGNT1	0.388479
RAD54L	0.107325
LRRC41	0.457865
UQCRH	-0.00866046
NSUN4	0.515477
FAAH	0.200398
DMBX1	0.0876339
MKNK1	0.282142
MOBKL2C	0.314551
ATPAF1	0.180644
KIAA0494	0.380155
CYP4B1	0.145166
CYP4Z2P	0.0572418
CYP4A11	0.179574
CYP4X1	0.181586
CYP4Z1	0.0664382
CYP4A22	0.144395
PDZK1IP1	0.267165
TAL1	0.151308
STIL	0.0308355
FOXE3	0.0394811
FOXD2	0.163159
SLC5A9	0.256537
SPATA6	0.364314
AGBL4	0.113586
ELAVL4	0.167666
DMRTA2	0.0495943
FAF1	0.416022
CDKN2C	0.127664
C1orf185	0.0992096
RNF11	0.360818
EPS15	0.426644
OSBPL9	0.50141
NRD1	0.314053
RAB3B	-0.177876
TXNDC12	0.348264
BTF3L4	0.450128
ZFYVE9	0.243606
CC2D1B	0.262351
ORC1L	0.186245
PRPF38A	0.418746
ZCCHC11	0.400117
GPX7	0.107304
C1orf163	0.117253
ZYG11B	0.224688
ZYG11A	0.0100585
ECHDC2	0.243403
SCP2	0.373639
PODN	0.0264684
SLC1A7	0.0217791
CPT2	0.339351
C1orf123	0.336606
MAGOH	0.166727
LRP8	0.0181924
FLJ40434	-0.00563431
DMRTB1	-0.0967258
GLIS1	0.370188
TMEM48	0.173779
YIPF1	0.226538
DIO1	0.19032
LRRC42	0.35106
LDLRAD1	-0.0326139
TMEM59	0.497715
C1orf83	0.489558
MRPL37	0.327864
SSBP3	0.261432
ACOT11	-0.096183
C1orf175	-0.0788012
TTC4	0.427272
PARS2	0.366104
TTC22	0.396067
C1orf177	0.152183
DHCR24	0.174419
TMEM61	-0.157546
BSND	-0.18086
PCSK9	-0.164335
USP24	0.426417
PPAP2B	0.260221
PRKAA2	0.221624
C1orf168	0.128512
C8A	0.072536
C8B	0.0867303
DAB1	0.19059
OMA1	0.0569126
TACSTD2	-0.0748758
MYSM1	0.26193
JUN	0.175092
HOOK1	0.202395
CYP2J2	0.334171
C1orf87	0.0764304
NFIA	0.421337
TM2D1	0.338618
INADL	0.221031
USP1	0.331569
DOCK7	0.476656
ATG4C	0.396934
FOXD3	0.0205123
ALG6	0.460126
ITGB3BP	0.295559
PGM1	0.400416
ROR1	0.210784
UBE2U	-0.083367
CACHD1	0.0815676
RAVER2	0.236494
JAK1	0.514014
AK3L1	0.494467
DNAJC6	0.146864
LEPR	0.353107
PDE4B	0.255114
SGIP1	0.254998
TCTEX1D1	0.115559
INSL5	0.190406
WDR78	0.469007
MIER1	0.422598
SLC35D1	0.392648
C1orf141	0.0268799
IL23R	0.0381065
IL12RB2	0.148581
SERBP1	0.510789
GADD45A	0.0881627
GNG12	0.28209
DIRAS3	0.0265724
RPE65	-0.0269428
DEPDC1	0.105789
LRRC7	0.27258
LRRC40	0.362182
SFRS11	0.275051
ANKRD13C	0.527411
HHLA3	0.241743
CTH	0.0527189
PTGER3	0.0632087
NEGR1	0.146142
TNNI3K	0.231392
C1orf173	0.27823
CRYZ	0.361732
LHX8	0.0759133
SLC44A5	0.193478
ACADM	0.246862
MSH4	0.084542
ASB17	0.101535
ST6GALNAC3	0.178018
ST6GALNAC5	0.0571847
PIGK	0.255009
AK5	0.0913578
ZZZ3	0.274997
USP33	0.477698
FAM73A	0.289259
NEXN	0.0293524
FUBP1	0.0848504
DNAJB4	0.188039
GIPC2	0.253543
MGC27382	0.191088
PTGFR	0.148723
IFI44L	0.28846
IFI44	0.313918
ELTD1	0.258103
LPHN2	0.297708
TTLL7	0.260921
PRKACB	0.143849
SAMD13	-0.0655732
DNASE2B	-0.034574
GNG5	0.139461
SPATA1	0.0938311
CTBS	0.229074
C1orf180	-0.101167
SSX2IP	0.133165
MCOLN2	-0.025602
MCOLN3	-0.259383
WDR63	0.00288597
SYDE2	0.223301
C1orf52	0.327641
BCL10	0.237946
DDAH1	0.251353
CYR61	0.139828
COL24A1	-0.057882
ODF2L	0.325659
CLCA2	0.0680411
CLCA1	-0.0259342
CLCA4	0.0981995
SH3GLB1	0.534148
HS2ST1	0.369088
LOC339524	0.106077
LMO4	0.170628
PKN2	0.375727
GTF2B	0.448036
GBP3	0.105816
GBP1	0.197144
GBP2	0.131517
GBP7	0.0731627
GBP4	0.23179
GBP5	0.150851
GBP6	0.293158
LOC400759	0.164266
LRRC8B	0.135063
LRRC8C	0.266614
LRRC8D	0.205582
ZNF326	0.253648
BARHL2	-0.0211664
ZNF644	0.400517
HFM1	0.0192493
CDC7	0.107614
TGFBR3	0.263541
BRDT	0.0967343
BTBD8	0.24847
KIAA1107	0.364987
C1orf146	0.0416875
GLMN	0.264387
GFI1	0.0685865
EVI5	0.197008
RPL5	0.25349
FAM69A	-0.0787551
MTF2	0.467391
TMED5	0.20244
CCDC18	0.203681
DR1	0.294496
FNBP1L	0.253639
BCAR3	0.0501299
DNTTIP2	0.418994
GCLM	0.15474
ABCA4	0.101856
ARHGAP29	0.368724
ABCD3	0.288523
F3	0.057454
SLC44A3	0.331989
CNN3	0.232779
ALG14	0.231388
TMEM56	-0.0583445
RWDD3	0.293009
PTBP2	0.376597
DPYD	0.0495078
SNX7	0.362719
LPPR4	-0.0877734
PALMD	0.244001
AGL	0.139033
SLC35A3	0.180621
HIAT1	0.391401
SASS6	0.108576
LRRC39	-0.043828
DBT	0.268056
RTCD1	0.259651
CDC14A	0.0472303
GPR88	0.20455
VCAM1	0.444719
EXTL2	0.186372
SLC30A7	0.468201
DPH5	0.205462
OLFM3	-0.0433414
COL11A1	0.079961
RNPC3	0.135871
AMY2A	0.0739587
NTNG1	-0.146396
VAV3	0.135089
SLC25A24	0.169065
NBPF4	-0.00728165
FAM102B	0.343107
C1orf59	0.23254
PRPF38B	0.308612
FNDC7	0.0835452
STXBP3	0.275739
GPSM2	-0.0975255
CLCC1	0.515467
WDR47	0.398361
TAF13	0.157292
KIAA1324	0.0935734
SARS	0.416653
CELSR2	0.417915
PSRC1	0.132203
MYBPHL	-0.110769
SORT1	0.0786259
PSMA5	0.0777624
SYPL2	0.0520969
ATXN7L2	0.134751
CYB561D1	0.270269
AMIGO1	0.248589
GPR61	0.103033
GNAI3	0.524912
GNAT2	0.0195895
AMPD2	0.519721
GSTM4	0.272958
GSTM2	0.255003
GSTM1	-0.0108499
GSTM5	0.211087
GSTM3	0.115102
EPS8L3	0.0574358
CSF1	0.351549
AHCYL1	0.461968
FAM40A	0.284619
ALX3	0.227192
UBL4B	0.0247841
SLC6A17	-0.0228763
KCNC4	0.106295
RBM15	0.248048
SLC16A4	0.358311
HBXIP	0.314197
PROK1	0.0590692
KCNA10	0.0281473
KCNA2	0.119823
KCNA3	0.28529
CD53	0.235666
C1orf103	0.193305
CEPT1	0.37867
DENND2D	0.12319
CHI3L2	0.249711
LOC149620	-0.0814471
CHIA	0.0477172
C1orf88	0.263528
OVGP1	0.0872494
WDR77	0.0702967
ATP5F1	0.215852
C1orf162	0.367582
ADORA3	0.286923
RAP1A	0.2345
C1orf183	0.304774
DDX20	0.529711
KCND3	0.104685
CTTNBP2NL	0.38516
WNT2B	0.262593
ST7L	0.344573
CAPZA1	0.361444
MOV10	0.30482
RHOC	0.324095
PPM1J	-0.116525
FAM19A3	-0.0638685
SLC16A1	0.364107
LRIG2	0.226968
MAGI3	-0.142944
PHTF1	0.231027
RSBN1	0.468348
PTPN22	0.174987
AP4B1	0.159389
DCLRE1B	0.297588
HIPK1	0.396958
OLFML3	0.185778
SYT6	0.115186
TRIM33	0.278349
BCAS2	0.372346
DENND2C	0.184784
AMPD1	0.0816798
NRAS	0.424275
CSDE1	0.432798
SYCP1	0.0407715
TSHB	0.0905047
TSPAN2	0.179065
VANGL1	0.337031
CASQ2	0.0734848
NHLH2	-0.13777
SLC22A15	-0.156206
C1orf161	-0.0805617
ATP1A1	0.0463305
CD58	0.374835
IGSF3	0.0571247
CD2	0.224091
PTGFRN	0.147389
TTF2	0.0272763
TRIM45	0.091442
VTCN1	-0.0104227
MAN1A2	0.156758
FAM46C	0.180764
GDAP2	0.189252
WDR3	0.27463
SPAG17	0.187781
TBX15	0.014227
WARS2	0.364463
HAO2	0.247148
HSD3B2	0.189241
HSD3B1	-0.0653041
ZNF697	0.178789
PHGDH	-0.0213003
HMGCS2	-0.0736495
REG4	-0.0703022
NBPF7	-0.0643651
ADAM30	0.0821129
NOTCH2	0.329054
HIST2H2BA	-0.0889615
LOC647121	0.0542766
C1orf152	0.068253
PDE4DIP	0.169174
NOTCH2NL	0.291946
HFE2	0.0408657
TXNIP	0.245223
POLR3GL	0.506522
LIX1L	0.437417
RBM8A	0.45612
GNRHR2	0.283584
PEX11B	0.423529
ITGA10	0.0772435
ANKRD35	0.0251122
PIAS3	0.193169
NUDT17	0.0256938
POLR3C	0.495575
CD160	0.119009
PDZK1	0.267373
PRKAB2	0.0741722
PDIA3P	0.0408393
FMO5	0.178008
CHD1L	0.41926
BCL9	-0.0316019
ACP6	0.0403189
GJA5	-0.00332897
GJA8	-0.0267441
NBPF9	0.105211
FLJ39739	-0.0456901
NBPF14	0.049607
NBPF10	0.0665122
NBPF15	0.0892493
LOC645166	0.150158
LOC388692	-0.119168
FCGR1A	0.161012
HIST2H2BF	-0.0107696
HIST2H2BE	0.013037
HIST2H2AB	-0.00449681
BOLA1	0.273848
SV2A	-0.09577
SF3B4	0.194181
MTMR11	0.455968
PLEKHO1	0.205127
ANP32E	0.534648
CA14	0.23108
APH1A	0.434386
C1orf54	0.188016
C1orf51	0.291095
MRPS21	0.219838
PRPF3	0.12409
ECM1	0.129045
ADAMTSL4	0.235888
MCL1	0.227886
ENSA	0.342042
GOLPH3L	0.270338
HORMAD1	-0.0498537
CTSS	0.245336
CTSK	0.0770355
ARNT	0.381002
SETDB1	0.326475
LASS2	0.493666
ANXA9	0.0258083
FAM63A	-0.0204756
PRUNE	0.35017
BNIPL	-0.0865382
C1orf56	0.106637
CDC42SE1	0.154207
MLLT11	0.0175079
SEMA6C	0.203946
TNFAIP8L2	0.255743
LYSMD1	0.346809
TMOD4	0.0304895
VPS72	0.292946
PIP5K1A	0.170221
PSMD4	0.33242
ZNF687	0.15874
RFX5	0.0457633
SELENBP1	0.0440727
PSMB4	0.214698
POGZ	0.209825
CGN	-0.00750602
TUFT1	0.126549
SNX27	0.343323
MRPL9	0.402703
OAZ3	0.377605
TDRKH	0.175841
RORC	0.197343
THEM5	0.0281593
THEM4	0.171149
S100A10	0.331923
S100A11	0.157204
RPTN	0.0254388
HRNR	-0.161847
FLG	-0.086274
FLG2	-0.0515983
CRNN	-0.123479
LCE5A	-0.0186592
LCE3E	-0.0225642
LCE3D	0.0230302
LCE3A	0.062685
LCE2D	0.222457
LCE2C	NA
LCE2B	0.0355292
LCE2A	0.0645902
LCE4A	-7.60798e-05
LCE1F	0.0509208
LCE1E	0.0506324
LCE1D	0.086485
LCE1C	0.0349007
LCE1B	0.0435865
LCE1A	-0.0165361
SMCP	0.0792216
IVL	0.0571225
SPRR4	-0.00465233
SPRR1A	0.0810385
SPRR3	-0.0146099
SPRR1B	-0.0347057
SPRR2D	0.0131114
SPRR2A	0.0195939
SPRR2B	-0.0345863
SPRR2E	-0.0406529
SPRR2F	-0.0317584
SPRR2C	0.024481
SPRR2G	0.028324
LELP1	-0.187907
LOR	0.182108
PGLYRP3	0.0689056
PGLYRP4	0.115608
S100A9	0.139012
S100A12	0.22372
S100A8	0.19938
S100A7	0.106956
S100A6	0.0753979
S100A5	-0.0884144
S100A4	0.114835
S100A3	0.0716579
S100A2	-0.106697
S100A16	0.418121
S100A14	0.176208
S100A13	0.410799
C1orf77	0.3887
ILF2	0.452927
NPR1	0.0635387
SLC27A3	0.274517
GATAD2B	0.176414
CRTC2	0.405379
SLC39A1	0.655933
CREB3L4	0.497499
JTB	0.369128
RAB13	0.275975
RPS27	0.19806
NUP210L	0.068145
TPM3	0.492103
C1orf189	0.0523061
C1orf43	0.600687
UBAP2L	0.329733
HAX1	0.465333
AQP10	-0.0191651
ATP8B2	0.0696183
IL6R	0.240012
SHE	-0.0297963
TDRD10	0.0318368
UBE2Q1	0.740448
CHRNB2	0.0599089
ADAR	0.382117
KCNN3	-0.0536997
PMVK	0.431539
PBXIP1	0.298257
PYGO2	0.332271
SHC1	0.319293
CKS1B	0.485655
FLAD1	0.279745
LENEP	-0.0288435
ZBTB7B	0.388546
DCST2	0.0863978
DCST1	-0.0102696
ADAM15	0.151283
EFNA4	0.0987952
EFNA3	0.339767
EFNA1	0.163562
RAG1AP1	0.240716
DPM3	0.253958
KRTCAP2	0.315402
TRIM46	0.133119
MUC1	-0.0943169
THBS3	0.120168
MTX1	0.358577
GBA	0.483115
SCAMP3	0.563993
CLK2	0.262555
HCN3	0.0486261
PKLR	0.250066
FDPS	0.468582
RUSC1	0.465946
ASH1L	0.14117
MSTO1	0.388294
YY1AP1	0.55574
DAP3	0.403797
SYT11	0.169598
RIT1	0.41821
KIAA0907	0.105811
ARHGEF2	0.165443
SSR2	0.501963
UBQLN4	0.399766
RAB25	-0.175077
LMNA	0.179467
SEMA4A	0.205814
PMF1	0.423048
BGLAP	0.198611
PAQR6	0.170965
C1orf85	0.455587
VHLL	-0.0088123
CCT3	0.507827
C1orf182	0.144392
RHBG	-0.0988975
C1orf61	-0.0560026
MEF2D	0.0727727
IQGAP3	0.149816
TTC24	0.0483003
APOA1BP	0.217008
HAPLN2	-0.0409029
BCAN	-0.116464
NES	0.0136596
CRABP2	0.00117477
ISG20L2	0.383388
C1orf66	0.155478
MRPL24	0.458653
HDGF	0.652291
PRCC	0.490618
SH2D2A	0.127196
NTRK1	0.0851402
PEAR1	-0.00437876
C1orf92	-0.0834177
ARHGEF11	0.0654385
ETV3	-0.0270496
FCRL5	0.0798087
FCRL4	0.0219561
FCRL3	0.08922
FCRL2	0.0442864
FCRL1	0.145283
CD5L	0.0907679
KIRREL	-0.0533934
CD1D	0.224521
CD1A	0.103042
CD1C	0.147593
CD1B	0.0238229
CD1E	0.216923
OR10T2	-0.0411314
OR10K2	0.165187
OR10K1	-0.018915
OR10R2	-0.0256979
OR6Y1	0.0533683
OR6P1	-0.00200769
OR10X1	-0.0046612
OR10Z1	-0.00535227
SPTA1	0.0764083
OR6K2	0.0357259
OR6K3	0.179418
OR6K6	0.0323326
OR6N1	-0.0604236
OR6N2	0.0390069
MNDA	0.172141
PYHIN1	0.142362
IFI16	0.230252
AIM2	0.121844
FCER1A	0.129409
OR10J3	0.0214808
OR10J1	0.0211281
OR10J5	0.0767673
APCS	0.047329
CRP	0.122592
DUSP23	0.232611
FCRL6	0.168758
SLAMF8	0.144922
VSIG8	-0.182326
CCDC19	0.115745
TAGLN2	0.311079
IGSF9	-0.0926262
SLAMF9	0.0976309
PIGM	0.424755
KCNJ10	-0.0272934
KCNJ9	-0.130578
IGSF8	0.364527
ATP1A2	-0.0696912
ATP1A4	0.0925073
CASQ1	0.19942
PEA15	0.289657
PEX19	0.336721
COPA	0.411925
NCSTN	0.498222
NHLH1	0.174189
VANGL2	0.129018
SLAMF6	0.164934
CD84	0.0387907
SLAMF1	0.198567
CD48	0.258809
SLAMF7	0.12676
LY9	0.145532
CD244	0.210176
ITLN1	0.153473
ITLN2	0.0850069
F11R	0.28589
USF1	0.329058
ARHGAP30	0.135393
PVRL4	-0.0106783
PFDN2	0.245791
DEDD	0.612484
UFC1	0.630426
USP21	0.408666
PPOX	0.390213
B4GALT3	0.483029
ADAMTS4	-0.0238597
NDUFS2	0.334907
FCER1G	0.149257
APOA2	0.112544
TOMM40L	0.236311
NR1I3	0.197182
MPZ	0.0938071
SDHC	0.366895
C1orf192	0.195418
FCGR2A	0.107667
HSPA6	0.179337
FCGR3A	0.125663
FCGR3B	0.0618035
FCGR2B	0.16168
DUSP12	0.49619
ATF6	0.17226
OLFML2B	0.00130971
NOS1AP	-0.198248
C1orf111	-0.0568931
SH2D1B	-0.0147477
UHMK1	-0.0246913
UAP1	0.109414
DDR2	-0.114152
HSD17B7	0.245809
C1orf110	-0.178633
RGS4	-0.16795
RGS5	0.0743005
PBX1	-0.00369256
LMX1A	-0.168551
RXRG	0.0125944
MGST3	0.364082
ALDH9A1	0.435715
TMCO1	0.665066
UCK2	0.254444
FAM78B	0.177453
POGK	0.452044
MAEL	0.261744
GPA33	-0.00387591
DUSP27	-0.0490649
POU2F1	0.155316
CREG1	0.438583
RCSD1	0.0929511
MPZL1	0.279261
BRP44	0.438337
GPR161	-0.0663304
TIPRL	0.560583
SFT2D2	0.349457
TBX19	0.339541
XCL2	0.155018
XCL1	0.197482
DPT	0.0765475
ATP1B1	0.203241
NME7	0.540431
BLZF1	0.475647
C1orf114	0.237487
SLC19A2	-0.0551612
F5	-0.00485463
SELP	-0.00933987
SELL	0.187624
SELE	-0.0782718
C1orf156	0.361074
C1orf112	0.195871
SCYL3	0.290054
KIFAP3	0.545091
PRRX1	-0.0319611
C1orf129	0.0537698
FMO3	0.058728
FMO2	0.169609
FMO1	0.251421
FMO4	0.149642
MYOC	0.356303
VAMP4	0.305043
DNM3	0.0340946
C1orf105	0.186721
C1orf9	0.123768
FASLG	0.108466
TNFSF18	0.0818273
TNFSF4	0.189136
PRDX6	0.266449
SLC9A11	0.0545592
ANKRD45	0.174311
KLHL20	0.198536
DARS2	0.320595
ZBTB37	-0.00263233
SERPINC1	0.0504758
RC3H1	0.0723651
RABGAP1L	0.0355531
CACYBP	0.545485
MRPS14	0.510321
TNN	0.098906
KIAA0040	-0.0294564
TNR	0.073308
RFWD2	0.445905
PAPPA2	-0.00111954
FAM5B	0.0654665
RASAL2	0.0550895
C1orf49	0.00770861
RALGPS2	-0.0678542
FAM20B	0.129343
TOR3A	0.250065
ABL2	0.0907943
SOAT1	0.084669
C1orf125	0.165444
NPHS2	0.0474642
TDRD5	0.0515457
TOR1AIP2	0.0762819
TOR1AIP1	0.262245
LHX4	0.242546
ACBD6	0.461489
XPR1	0.409193
KIAA1614	0.15608
STX6	0.412353
MR1	-0.00724805
IER5	0.19334
CACNA1E	0.293598
ZNF648	0.0883355
GLUL	0.143371
TEDDM1	0.0692124
RGSL1	0.0644287
RNASEL	0.204786
RGS16	-0.11062
RGS8	-0.0694056
NPL	0.268226
DHX9	0.158065
C1orf14	-0.0445554
LAMC1	0.013045
LAMC2	-0.0685651
NMNAT2	0.0132253
NCF2	0.101996
ARPC5	0.337091
RGL1	0.352126
GLT25D2	0.0160765
C1orf21	-0.0673193
RNF2	0.275359
C1orf25	0.324684
C1orf26	0.266203
IVNS1ABP	0.131461
HMCN1	0.0133026
PTGS2	0.0306305
PLA2G4A	-0.205668
FAM5C	0.0856165
RGS18	0.209975
RGS1	0.140091
RGS13	0.00976605
RGS2	0.0415296
UCHL5	0.373075
TROVE2	0.450511
GLRX2	0.206311
CDC73	0.354889
KCNT2	0.154589
CFH	0.114368
F13B	0.058224
ASPM	0.124581
ZBTB41	0.240719
CRB1	0.172264
DENND1B	-0.0217191
C1orf53	0.0919925
LHX9	-0.150462
NEK7	0.188378
ATP6V1G3	-0.210051
PTPRC	0.0905418
NR5A2	0.0515162
FAM58B	-0.00261706
ZNF281	0.107124
KIF14	0.110585
DDX59	0.368082
CAMSAP1L1	0.129995
GPR25	0.0278111
C1orf106	0.364567
KIF21B	0.0266221
CACNA1S	-0.157054
TMEM9	0.541545
PKP1	0.0246401
TNNT2	0.0388775
LAD1	0.0248799
TNNI1	-0.0829464
PHLDA3	0.344423
CSRP1	-0.00314786
NAV1	-0.0614882
IPO9	0.470174
LMOD1	0.00901531
TIMM17A	0.337532
RNPEP	0.481363
ELF3	0.0586797
GPR37L1	0.0852342
ARL8A	0.469496
PTPN7	0.122881
LGR6	0.078524
UBE2T	0.135488
PPP1R12B	-0.213996
SYT2	-0.0685354
LOC148709	0.158705
RABIF	0.398455
KLHL12	0.343674
ADIPOR1	0.649892
CYB5R1	0.484247
PPFIA4	0.321382
MYOG	0.101814
ADORA1	0.124835
MYBPH	0.158204
CHI3L1	0.0235856
CHIT1	0.103456
BTG2	0.11446
FMOD	0.0744965
PRELP	0.00555969
OPTC	-0.226656
ATP2B4	0.159236
LAX1	0.155622
ZC3H11A	0.292648
SNRPE	0.43523
C1orf157	0.00739043
SOX13	0.112237
ETNK2	0.117266
REN	0.215642
KISS1	0.140889
GOLT1A	0.160328
PLEKHA6	0.137701
PPP1R15B	0.319544
PIK3C2B	0.0651377
MDM4	0.125586
NFASC	-0.0232751
CNTN2	0.31432
RBBP5	0.0905074
TMCC2	-0.0607953
NUAK2	0.0858025
KLHDC8A	-0.0128213
LEMD1	0.218372
MFSD4	0.0622388
ELK4	-0.00994693
SLC45A3	0.263394
NUCKS1	0.293225
RAB7L1	0.456888
SLC41A1	0.360376
SLC26A9	0.273474
AVPR1B	0.314702
C1orf186	0.402105
CTSE	0.194403
SRGAP2	0.292334
IKBKE	0.125735
RASSF5	0.274546
LGTN	0.385232
DYRK3	0.325954
MAPKAPK2	0.348713
IL10	0.033851
IL19	-0.0653168
IL20	-0.230733
IL24	0.111086
FAIM3	0.153656
PIGR	0.0554734
FCAMR	0.32772
C1orf116	-0.131157
YOD1	0.122568
PFKFB2	-0.161478
C4BPB	-0.19962
C4BPA	0.0587581
CR2	-0.0519662
CR1	-0.0452728
CR1L	-0.0299059
CD34	0.0106639
PLXNA2	-0.0634091
LOC642587	0.0143753
CAMK1G	-0.0400797
LAMB3	0.10468
G0S2	0.0187933
HSD11B1	0.0110391
TRAF3IP3	0.176792
C1orf74	0.30757
IRF6	0.0315312
C1orf107	0.418066
SYT14	-0.120427
SERTAD4	-0.0166242
HHAT	0.0876647
KCNH1	-0.0143084
RCOR3	0.272846
TRAF5	0.251004
C1orf97	0.382371
SLC30A1	0.112834
NEK2	0.183272
LPGAT1	0.470261
DTL	0.23573
PPP2R5A	-0.0436723
NENF	0.423159
ATF3	0.0809532
FAM71A	0.0789778
TATDN3	0.328255
ANGEL2	0.547352
RPS6KC1	0.414886
PROX1	-0.0796201
SMYD2	0.304909
PTPN14	0.093777
CENPF	0.159326
KCNK2	0.0763909
KCTD3	0.475878
USH2A	0.417547
ESRRG	0.0582176
TGFB2	-0.0355918
LYPLAL1	0.307434
SLC30A10	0.0461445
EPRS	0.383025
BPNT1	0.423935
IARS2	0.370518
RAB3GAP2	0.234099
MARK1	-0.123735
C1orf115	0.202339
MOSC2	0.0906374
MOSC1	0.222287
DUSP10	0.23923
TAF1A	0.314109
C1orf58	0.0866526
DISP1	0.326038
TLR5	0.240535
SUSD4	0.0836167
C1orf65	-0.0156248
CAPN2	0.109026
TP53BP2	0.303755
FBXO28	0.42844
DEGS1	0.451312
NVL	0.461502
CNIH4	0.517756
WDR26	0.431401
CNIH3	0.242589
LBR	0.348823
ENAH	0.162475
SRP9	0.357103
EPHX1	0.175502
TMEM63A	0.248216
LEFTY1	0.150279
PYCR2	0.528408
LEFTY2	0.042358
C1orf55	0.226699
ACBD3	0.25948
MIXL1	0.104403
LIN9	0.128941
PARP1	0.450545
C1orf95	-0.121652
ITPKB	-0.0141571
PSEN2	0.33426
CABC1	0.319198
CDC42BPA	0.106809
ZNF678	0.00985048
WNT9A	-0.139629
WNT3A	-0.0370526
ARF1	0.438809
C1orf35	0.324933
MRPL55	0.327014
GUK1	0.316863
C1orf69	-0.0980868
OBSCN	0.216286
TRIM11	0.284707
TRIM17	-0.044569
HIST3H3	-0.0462038
HIST3H2A	-0.220606
HIST3H2BB	-0.0717835
RNF187	0.349362
RHOU	0.134183
RAB4A	0.46559
C1orf96	0.166277
ACTA1	0.0387022
NUP133	0.23514
ABCB10	0.315263
TAF5L	0.331375
GALNT2	0.261762
PGBD5	0.160123
COG2	0.520922
AGT	0.231284
CAPN9	0.101207
TTC13	0.370242
ARV1	0.414198
FAM89A	0.142589
TRIM67	0.176157
C1orf131	0.515781
GNPAT	0.651686
EXOC8	0.270476
C1orf124	0.246087
EGLN1	0.377177
SIPA1L2	0.0198696
KIAA1383	0.245624
C1orf57	0.517315
PCNXL2	0.256345
KIAA1804	0.201272
KCNK1	0.34422
SLC35F3	0.148252
C1orf31	0.406932
TARBP1	0.322039
IRF2BP2	0.374332
TOMM20	0.312949
RBM34	0.653367
ARID4B	0.287289
GGPS1	0.428437
TBCE	0.590483
B3GALNT2	0.153807
GNG4	0.155445
LYST	0.1833
NID1	0.0289918
ERO1LB	0.226043
EDARADD	-0.0784787
LGALS8	0.366838
HEATR1	0.391064
ACTN2	0.203891
MTR	0.309043
RYR2	0.024608
CHRM3	0.00869405
FMN2	-0.0653486
GREM2	0.035618
RGS7	0.0666297
FH	0.169335
KMO	0.251407
OPN3	0.0782861
WDR64	0.0727266
EXO1	0.200476
MAP1LC3C	0.196613
PLD5	0.0654722
CEP170	0.263644
SDCCAG8	0.610666
AKT3	0.0930218
ZNF238	0.298332
C1orf100	-0.0882222
ADSS	0.2771
C1orf101	0.20357
FAM36A	0.382085
EFCAB2	0.322949
SMYD3	0.296494
TFB2M	0.410906
SCCPDH	0.307957
LOC149134	0.0785833
AHCTF1	0.464599
ZNF695	0.0669591
ZNF670	0.0712293
ZNF669	0.0903602
ZNF124	0.223788
VN1R5	0.168188
ZNF496	0.213606
OR2B11	0.00897753
OR2W5	0.107109
OR2C3	-0.102309
C1orf150	-0.0568032
OR2G2	0.0345109
OR2G3	0.0736116
OR13G1	0.0434081
OR6F1	-0.0131903
OR1C1	-0.00899188
OR11L1	-0.0751493
TRIM58	0.100322
OR2W3	-0.0431833
OR2T8	-0.00566278
OR2L13	0.137742
OR2M1P	NA
OR2M5	0.0536913
OR2M2	0.047629
OR2M3	0.00137017
OR2M4	0.0868283
OR2T33	-0.0221277
OR2T12	0.0113467
OR2M7	0.0903138
OR2T4	-0.0384164
OR2T6	NA
OR2T1	-0.0381415
OR2T2	0.0906636
OR2T3	0.0827395
OR2T5	0.123516
OR2G6	0.11758
OR2T29	-0.0957673
OR2T34	0.059199
OR2T10	0.175105
OR2T11	0.150379
OR2T27	0.0589347
LOC646627	0.150233
SH3BP5L	0.390396
ZNF672	0.313884
ZNF692	0.26506
PGBD2	0.0962115
TUBB8	NA
ZMYND11	NA
DIP2C	0.307498
GTPBP4	0.186337
IDI2	0.213688
C10orf110	-0.0479516
IDI1	-0.00655659
WDR37	0.209696
ADARB2	0.138816
PFKP	0.530741
PITRM1	0.326434
KLF6	0.308926
tAKR	-0.0322866
AKR1C1	-0.0640787
AKR1C2	-0.0345045
AKR1C3	0.123983
AKR1CL1	0.0384294
AKR1C4	0.109635
UCN3	-0.0550145
TUBAL3	0.0884384
NET1	0.265732
CALML5	-0.0297878
CALML3	-0.0222563
ASB13	0.176847
C10orf18	0.420414
GDI2	0.596441
ANKRD16	0.461161
FBXO18	0.43529
IL15RA	0.183732
IL2RA	0.182881
RBM17	0.517389
PFKFB3	0.305661
PRKCQ	0.184243
SFMBT2	0.229909
ITIH5	-0.0607375
ITIH2	0.109681
KIN	0.523235
ATP5C1	0.179726
TAF3	0.422149
FLJ45983	-0.0345062
GATA3	-0.0283728
LOC254312	0.0142736
USP6NL	0.266642
ECHDC3	-0.010997
C10orf47	0.222678
UPF2	0.455572
DHTKD1	0.229809
SEC61A2	0.177309
NUDT5	0.26622
CAMK1D	0.179378
CCDC3	0.0405117
OPTN	0.390211
MCM10	0.253994
PHYH	0.0260962
SEPHS1	0.369328
PRPF18	0.412624
FRMD4A	0.324403
HSPA14	0.482355
SUV39H2	0.40722
DCLRE1C	0.319888
ACBD7	0.140858
C10orf111	0.201795
RPP38	0.317177
NMT2	0.448998
ITGA8	-0.00160078
PTER	0.218065
C1QL3	0.0835557
RSU1	0.267073
CUBN	0.225815
VIM	0.369649
ST8SIA6	0.0562519
PTPLA	-0.117655
STAM	0.359239
SLC39A12	-0.0289665
CACNB2	-0.157846
NSUN6	0.190651
ARL5B	0.118586
PLXDC2	0.267303
NEBL	0.126679
C10orf114	0.0265448
MLLT10	0.322791
DNAJC1	0.190238
COMMD3	0.153554
SPAG6	0.0108814
ARMC3	0.27447
MSRB2	0.275599
PTF1A	0.0161794
C10orf67	0.0451986
OTUD1	0.15322
KIAA1217	0.20376
ARHGAP21	0.249654
PRTFDC1	0.00665425
THNSL1	0.425665
GPR158	-0.0367536
MYO3A	0.433765
GAD2	0.136285
APBB1IP	0.408953
ABI1	0.424732
ANKRD26	0.229211
YME1L1	0.421729
MASTL	0.32252
ACBD5	0.455451
LOC387646	0.228772
PTCHD3	0.11002
RAB18	0.313552
ARMC4	-0.159561
MPP7	-0.156653
WAC	0.433286
BAMBI	0.056972
LYZL1	-0.000263855
LOC387647	0.228263
SVIL	0.232062
KIAA1462	0.129421
MAP3K8	-0.00961037
LYZL2	NA
ARHGAP12	0.201368
KIF5B	0.0879115
EPC1	0.379765
CCDC7	0.273196
C10orf68	0.272845
ITGB1	0.166161
NRP1	0.306755
PARD3	0.379508
CUL2	0.308184
CREM	0.0713283
FZD8	0.116786
ANKRD30A	-0.242838
ZNF248	0.253144
ZNF25	0.482579
ZNF33A	0.434589
ZNF37A	0.328034
LOC399744	0.0252585
RET	-0.111093
RASGEF1A	0.460861
FXYD4	-0.0515866
ZNF239	0.139449
ZNF485	0.328027
ZNF32	0.164703
CXCL12	0.136616
RASSF4	0.365887
C10orf25	0.0483913
ZNF22	0.170549
OR13A1	0.104778
ALOX5	0.384032
ANUBL1	0.413405
FAM21C	0.455081
SYT15	0.0270298
PPYR1	0.207245
LOC642826	0.119704
ANTXRL	0.0383723
FAM21B	0.21045
ZNF488	0.101683
RBP3	-0.0551654
GDF2	0.00357751
GDF10	0.117588
FRMPD2	0.206876
MAPK8	0.196601
ARHGAP22	0.194941
C10orf72	0.31671
C10orf128	0.33139
C10orf71	-0.236581
ERCC6	0.359197
CHAT	0.0475625
C10orf53	0.0545272
OGDHL	0.125929
MSMB	-0.198351
NCOA4	0.394301
PARG	0.39082
ASAH2	0.18188
PRKG1	0.0403295
DKK1	-0.0358407
MBL2	0.16201
PCDH15	-0.0414263
ZWINT	0.23257
IPMK	0.358156
UBE2D1	0.0997362
TFAM	0.224958
BICC1	0.502067
PHYHIPL	0.387736
SLC16A9	0.331587
CCDC6	0.499447
ANK3	0.139519
RHOBTB1	0.357433
TMEM26	0.231356
C10orf107	0.26921
ARID5B	0.311356
ZNF365	0.0308932
EGR2	0.00848899
NRBF2	0.183813
JMJD1C	0.318879
ANXA2P3	0.131754
CTNNA3	0.162602
DNAJC12	0.100243
SIRT1	0.350355
HERC4	0.373094
MYPN	0.0125736
ATOH7	0.15339
RUFY2	0.410739
SLC25A16	0.35747
CCAR1	0.109955
STOX1	0.0957371
DDX50	0.404402
DDX21	0.207645
KIAA1279	0.192065
PRG1	-0.0981423
VPS26A	0.433945
SUPV3L1	0.36967
HKDC1	0.30587
HK1	0.214937
TACR2	0.0886815
TSPAN15	0.296053
NEUROG3	0.0175653
C10orf35	0.440388
COL13A1	0.0561371
H2AFY2	0.131915
TYSND1	0.448333
SAR1A	0.364435
PPA1	0.281909
LRRC20	0.259634
EIF4EBP2	0.374315
NODAL	0.273462
KIAA1274	0.178219
PRF1	0.0990915
ADAMTS14	-0.0416728
C10orf27	-0.12964
SGPL1	0.479006
PCBD1	0.280904
UNC5B	0.0632385
SLC29A3	0.214769
CDH23	0.21758
PSAP	0.342453
CHST3	0.183441
SPOCK2	0.212321
ASCC1	0.523506
DDIT4	0.256716
DNAJB12	0.349224
CBARA1	0.500427
OIT3	0.292339
PLA2G12B	0.229444
P4HA1	0.40582
NUDT13	0.311424
DNAJC9	0.059108
MRPS16	0.357465
TTC18	0.170221
ANXA7	0.400234
ZMYND17	-0.0874787
PPP3CB	0.28581
USP54	0.411558
MYOZ1	0.0756738
SYNPO2L	-0.156375
SEC24C	0.538872
FUT11	0.444351
CHCHD1	0.211592
KIAA0913	0.323042
NDST2	0.34802
CAMK2G	0.480445
C10orf55	0.128269
PLAU	0.110661
VCL	0.0971719
AP3M1	0.51172
ADK	0.156699
MYST4	0.334266
DUPD1	-0.0165322
DUSP13	-0.0373883
SAMD8	0.29861
VDAC2	0.223118
COMTD1	-0.0945689
ZNF503	-0.0997732
C10orf41	-0.0248294
C10orf11	0.123184
KCNMA1	0.130382
DLG5	0.110798
POLR3A	0.389351
RPS24	0.175577
LOC283050	0.180654
PPIF	0.0208413
SFTPA2	0.00257512
SFTPA1	0.0176332
SFTPD	0.404485
C10orf57	0.584986
PLAC9	0.0795032
ANXA11	0.238503
MAT1A	0.0555966
DYDC1	0.121275
C10orf58	0.42222
TSPAN14	0.210009
SH2D4B	0.191023
NRG3	0.27237
GHITM	0.24788
C10orf99	0.16033
RGR	-0.109762
GRID1	0.0881562
OPN4	-0.0438668
LDB3	0.0893488
BMPR1A	0.466264
MMRN2	0.179909
SNCG	0.0545084
C10orf116	0.230839
GLUD1	0.402628
FAM35A	0.531769
FAM22A	0.352561
MINPP1	0.579268
PAPSS2	0.343603
ATAD1	0.539104
CFLP1	0.046434
PTEN	0.606049
LIPF	-0.0673315
ANKRD22	-0.0515753
STAMBPL1	0.227873
ACTA2	0.0663141
FAS	0.479797
CH25H	-0.0578665
LIPA	0.318291
IFIT2	0.32556
IFIT3	0.298436
IFIT1	0.337205
IFIT5	0.434216
SLC16A12	0.173707
PANK1	0.236406
FLJ37201	0.120323
HTR7	0.0341019
RPP30	0.242923
ANKRD1	0.0438328
PCGF5	0.362428
PPP1R3C	0.18254
TNKS2	0.427298
BTAF1	0.169207
CPEB3	0.183448
IDE	0.376609
KIF11	0.117883
HHEX	0.0851448
EXOC6	0.278413
CYP26C1	0.0672679
CYP26A1	-0.0188641
CEP55	0.0186675
GPR120	0.174734
RBP4	0.222915
PDE6C	-0.00198301
C10orf4	0.422071
LGI1	0.00992125
TMEM20	0.0739054
PLCE1	0.00074125
NOC3L	0.335314
TBC1D12	0.406871
HELLS	0.227376
CYP2C18	0.119151
CYP2C19	0.123258
CYP2C9	0.0644885
CYP2C8	0.172186
C10orf129	-0.0480424
PDLIM1	0.271947
SORBS1	0.118734
ALDH18A1	0.273112
ENTPD1	0.281541
CCNJ	0.18811
BLNK	0.162457
DNTT	0.000253811
[truncated: 12,555 more rows]
