# Supplementary material for: Transcriptome-wide signatures of tumor stage in kidney renal clear cell carcinoma: connecting copy number variation, methylation and transcription factor activity
Source: Genome Med. 2014 Dec 11;6(12):117. doi: 10.1186/s13073-014-0117-z (PMC4293006; doi:10.1186/s13073-014-0117-z)
Supplement: Additional file 6: — Correlation of methylation and mRNA expression. [file 13073_2014_117_MOESM6_ESM.xlsx]

## Sheet: cor_RNA_methy
OR4F5	0.0174801
LOC643837	-0.255076
FAM41C	-0.144633
SAMD11	-0.368812
NOC2L	-0.188965
KLHL17	-0.382515
PLEKHN1	-0.414769
C1orf170	-0.578005
HES4	-0.251721
AGRN	-0.345036
C1orf159	-0.271439
TTLL10	0.0218595
TNFRSF18	-0.301591
TNFRSF4	-0.25499
SDF4	-0.141841
B3GALT6	0.0513126
UBE2J2	-0.196139
SCNN1D	-0.123824
PUSL1	-0.237928
CPSF3L	-0.193437
DVL1	-0.288878
MXRA8	-0.591251
MRPL20	-0.25626
LOC441869	-0.500518
VWA1	-0.447108
ATAD3C	-0.510613
ATAD3B	-0.113696
ATAD3A	-0.25565
C1orf70	-0.349114
SSU72	-0.150594
MIB2	-0.379802
MMP23B	-0.200787
NADK	-0.435421
GNB1	-0.37155
CALML6	-0.206229
TMEM52	-0.27485
KIAA1751	-0.0709928
GABRD	-0.388665
PRKCZ	-0.350703
C1orf86	-0.272927
SKI	-0.455262
MORN1	-0.272257
RER1	-0.0206567
PEX10	-0.412322
PANK4	-0.12768
HES5	-0.357833
C1orf93	-0.134981
ACTRT2	-0.262941
FLJ42875	-0.207945
PRDM16	-0.394812
ARHGEF16	-0.406056
WDR8	-0.235413
TP73	-0.32113
KIAA0495	-0.533357
CCDC27	-0.145148
LOC388588	-0.390219
LRRC47	-0.260053
DFFB	-0.0768939
AJAP1	-0.540832
NPHP4	-0.208299
KCNAB2	-0.523488
CHD5	-0.0553599
RPL22	NA
ICMT	-0.215204
HES3	-0.0756412
GPR153	-0.384497
ACOT7	-0.23843
HES2	-0.247355
ESPN	-0.47943
TNFRSF25	-0.280106
PLEKHG5	-0.0853917
NOL9	-0.117723
TAS1R1	-0.0823416
KLHL21	-0.210131
PHF13	-0.237383
THAP3	-0.313332
DNAJC11	-0.171584
CAMTA1	-0.277135
VAMP3	-0.273206
PER3	-0.400822
UTS2	-0.0688391
TNFRSF9	-0.446894
PARK7	-0.202719
ERRFI1	-0.361249
SLC45A1	-0.420257
RERE	-0.502113
ENO1	-0.338856
CA6	-0.256984
SLC2A7	-0.16062
SLC2A5	-0.543456
GPR157	-0.376889
H6PD	-0.412763
SPSB1	-0.379324
PIK3CD	-0.579811
CLSTN1	-0.496488
CTNNBIP1	-0.431848
LZIC	-0.00326577
NMNAT1	-0.137298
RBP7	-0.212213
UBE4B	-0.276183
KIF1B	-0.432969
PGD	-0.344599
APITD1	-0.193601
DFFA	-0.302361
PEX14	-0.314108
CASZ1	-0.411656
C1orf127	-0.204443
TARDBP	-0.145272
MASP2	-0.085464
SRM	-0.183004
EXOSC10	-0.350283
UBIAD1	-0.129641
PTCHD2	-0.169035
FBXO2	-0.00291954
FBXO44	-0.00171762
FBXO6	-0.399048
MAD2L2	-0.292995
C1orf187	-0.0371385
AGTRAP	-0.255408
MTHFR	-0.44867
CLCN6	-0.156091
NPPA	-0.0902441
NPPB	-0.162403
KIAA2013	-0.203655
PLOD1	-0.242571
MFN2	-0.15596
TNFRSF8	-0.575836
TNFRSF1B	-0.371191
VPS13D	-0.313038
DHRS3	-0.496037
C1orf158	-0.082078
PRAMEF1	0.0224428
PRAMEF2	0.0392955
PRAMEF4	-0.00944605
PRAMEF6	NA
LOC440563	-0.0706048
PRAMEF5	NA
PDPN	-0.243987
PRDM2	-0.320542
C1orf126	-0.199986
TMEM51	-0.194537
FHAD1	-0.372808
EFHD2	-0.591321
CTRC	-0.0974071
CASP9	-0.133005
DNAJC16	-0.197981
AGMAT	-0.399301
DDI2	-0.256379
RSC1A1	0.0287003
PLEKHM2	-0.230598
SLC25A34	-0.516679
FBLIM1	-0.590446
SPEN	-0.244393
ZBTB17	-0.269211
C1orf64	-0.256003
HSPB7	-0.445782
CLCNKA	-0.406622
CLCNKB	-0.364655
EPHA2	-0.347911
ARHGEF19	-0.311777
C1orf89	-0.255036
FBXO42	-0.0478679
C1orf144	-0.355243
SPATA21	-0.156492
NECAP2	-0.181632
NBPF1	-0.125582
ESPNP	-0.445832
CROCC	-0.286923
MFAP2	-0.388862
ATP13A2	-0.276526
SDHB	NA
PADI2	-0.339884
PADI1	-0.24021
PADI3	NA
PADI4	-0.122592
PADI6	-0.0696071
RCC2	-0.240318
ARHGEF10L	-0.581697
ACTL8	-0.0874282
IGSF21	-0.2768
KLHDC7A	-0.489095
PAX7	-0.0678706
TAS1R2	0.0439764
ALDH4A1	-0.446023
KIAA0090	-0.158528
AKR7A3	-0.698625
AKR7A2	-0.508972
PQLC2	-0.183128
CAPZB	-0.446618
C1orf151	-0.200288
NBL1	-0.270152
HTR6	-0.292271
TMCO4	-0.297947
RNF186	-0.62984
OTUD3	-0.243658
PLA2G2E	NA
PLA2G2A	-0.164904
PLA2G5	-0.0947865
PLA2G2D	0.103536
PLA2G2F	0.0414518
CAMK2N1	-0.428419
FAM43B	-0.299065
CDA	-0.382225
PINK1	-0.33216
DDOST	-0.159043
KIF17	-0.18022
SH2D5	-0.385345
HP1BP3	-0.205888
EIF4G3	-0.271562
ECE1	-0.499412
NBPF3	-0.345904
ALPL	-0.498606
USP48	-0.2212
LDLRAD2	-0.300363
HSPG2	-0.574532
CDC42	-0.315214
WNT4	-0.170545
ZBTB40	-0.204239
EPHA8	-0.0854491
C1QA	-0.170889
C1QB	-0.364427
EPHB2	-0.486256
LUZP1	-0.323585
HTR1D	-0.0699726
ZNF436	-0.23096
TCEA3	-0.435892
E2F2	-0.183725
ID3	-0.316792
RPL11	-0.261633
TCEB3	-0.0328697
C1orf128	-0.121926
LYPLA2	-0.254491
GALE	-0.284679
HMGCL	-0.273992
FUCA1	-0.105691
CNR2	-0.241199
PNRC2	-0.0975439
MYOM3	-0.0770889
IL22RA1	-0.192866
IL28RA	-0.546766
GRHL3	-0.455511
C1orf130	-0.122959
SRRM1	-0.112216
CLIC4	-0.322953
RUNX3	-0.490114
SYF2	-0.329426
C1orf63	-0.136426
RHD	-0.404718
TMEM50A	-0.182723
RHCE	NA
TMEM57	-0.479033
LDLRAP1	-0.369646
MAN1C1	-0.401226
SEPN1	-0.392375
FAM54B	-0.522539
C1orf135	-0.129653
PAQR7	-0.212663
STMN1	-0.238392
PAFAH2	-0.0762692
EXTL1	-0.204974
SLC30A2	-0.186084
TRIM63	-0.329516
PDIK1L	-0.0416834
GRRP1	-0.381065
ZNF593	-0.248716
CNKSR1	-0.656266
CATSPER4	-0.0516285
CCDC21	-0.224646
SH3BGRL3	-0.378604
CD52	-0.398593
AIM1L	-0.201626
ZNF683	-0.154512
DHDDS	-0.261245
HMGN2	-0.264721
RPS6KA1	-0.460116
ARID1A	-0.156384
PIGV	-0.27757
ZDHHC18	-0.534095
SFN	-0.675783
NR0B2	-0.311583
NUDC	-0.302635
C1orf172	-0.397263
FAM46B	-0.479742
SLC9A1	-0.352716
WDTC1	-0.0961377
SYTL1	-0.524505
MAP3K6	-0.187669
FCN3	-0.301429
CD164L2	-0.35718
GPR3	-0.270963
WASF2	-0.193082
AHDC1	-0.380526
FGR	-0.266778
FAM76A	-0.334259
STX12	-0.211684
PPP1R8	-0.220041
C1orf38	-0.462437
RPA2	-0.0777432
SMPDL3B	0.0824318
XKR8	-0.421134
EYA3	-0.177076
LOC653566	0.153524
PTAFR	-0.188975
DNAJC8	-0.314515
ATPIF1	-0.30125
SESN2	-0.0104618
MED18	-0.20891
PHACTR4	-0.0539328
RAB42	-0.525249
TAF12	-0.232313
GMEB1	-0.228937
YTHDF2	-0.0822557
OPRD1	0.0642445
EPB41	-0.253039
SFRS4	-0.367296
MECR	-0.15894
PTPRU	-0.482324
MATN1	-0.145944
LAPTM5	-0.578491
SDC3	-0.462581
PUM1	-0.189312
FABP3	-0.4999
SERINC2	-0.486584
TINAGL1	-0.383769
HCRTR1	-0.0930197
PEF1	-0.108122
COL16A1	-0.362446
BAI2	-0.404586
SPOCD1	-0.0668529
PTP4A2	-0.518218
KHDRBS1	-0.237355
TMEM39B	-0.0598545
KPNA6	-0.146695
TXLNA	-0.1856
CCDC28B	-0.242236
IQCC	-0.25859
C1orf91	0.119473
LCK	-0.67579
HDAC1	-0.280538
MARCKSL1	-0.400144
BSDC1	-0.29458
RBBP4	-0.111983
KIAA1522	-0.417684
YARS	NA
S100PBP	-0.0989154
FNDC5	-0.105099
HPCA	-0.263233
TMEM54	-0.225216
AK2	-0.294653
ADC	-0.177548
TRIM62	-0.328628
PHC2	-0.276705
CSMD2	-0.153515
C1orf94	-0.111448
GJB5	-0.0738863
GJB4	-0.354573
GJB3	-0.380243
GJA4	-0.717761
DLGAP3	-0.121511
ZMYM6	-0.0648327
ZMYM1	-0.178039
SFPQ	-0.100912
ZMYM4	-0.130634
KIAA0319L	-0.298166
NCDN	-0.07405
TFAP2E	-0.225162
PSMB2	-0.241396
CLSPN	0.0612512
EIF2C4	-0.140064
EIF2C1	-0.130344
EIF2C3	-0.256958
TEKT2	-0.258003
ADPRHL2	-0.158726
COL8A2	-0.11181
TRAPPC3	-0.268046
THRAP3	-0.298803
C1orf113	-0.166578
STK40	-0.23988
LSM10	-0.229702
MRPS15	NA
CSF3R	-0.315579
GRIK3	-0.260786
ZC3H12A	-0.237712
SNIP1	-0.140157
DNALI1	-0.406786
GNL2	-0.10073
RSPO1	0.0191348
C1orf109	-0.0635414
CDCA8	-0.101743
EPHA10	-0.108698
MANEAL	-0.237422
YRDC	0.0526916
MTF1	-0.317297
INPP5B	-0.156045
SF3A3	-0.349742
FHL3	-0.588154
UTP11L	-0.173458
POU3F1	-0.0985802
RRAGC	-0.198107
MYCBP	-0.0909074
GJA10	-0.00292419
RHBDL2	-0.261093
NDUFS5	NA
MACF1	-0.510646
BMP8A	-0.148948
PABPC4	-0.102083
HEYL	-0.225991
NT5C1A	-0.217107
HPCAL4	-0.1083
PPIE	-0.220228
BMP8B	-0.345143
TRIT1	-0.0644427
MYCL1	-0.139286
CAP1	-0.342467
PPT1	-0.0916955
RLF	-0.167831
TMCO2	-0.050158
ZMPSTE24	-0.0669809
COL9A2	-0.392149
ZNF643	NA
ZNF642	-0.291066
ZNF684	-0.125029
RIMS3	-0.350371
NFYC	-0.0766333
KCNQ4	-0.345489
CITED4	-0.392734
CTPS	-0.0739869
SCMH1	-0.417941
EDN2	-0.337398
HIVEP3	-0.577364
GUCA2B	-0.375027
GUCA2A	-0.165505
FOXJ3	-0.518375
ZMYND12	-0.208581
PPCS	0.0294956
PPIH	-0.167002
YBX1	-0.238537
CLDN19	-0.38787
LEPRE1	-0.0777622
C1orf50	0.0130821
CCDC23	NA
ERMAP	-0.203586
ZNF691	-0.0962268
SLC2A1	-0.545121
EBNA1BP2	0.055903
WDR65	-0.101501
TIE1	-0.598329
MPL	-0.414125
CDC20	-0.0986214
ELOVL1	-0.334034
MED8	0.0200853
C1orf84	NA
KIAA0467	-0.135752
HYI	-0.245964
PTPRF	-0.225399
ST3GAL3	-0.32069
ARTN	-0.34619
IPO13	-0.128591
DPH2	-0.126096
ATP6V0B	-0.242679
B4GALT2	-0.352615
CCDC24	-0.222514
SLC6A9	-0.139017
DMAP1	-0.0689545
TMEM53	-0.100151
KIF2C	-0.150919
RPS8	-0.139611
PLK3	-0.355696
PTCH2	-0.208539
EIF2B3	-0.192234
HECTD3	0.0316821
UROD	-0.0281123
ZSWIM5	-0.402703
LOC400752	NA
MUTYH	-0.0730983
TOE1	-0.0802201
TESK2	-0.213805
MMACHC	-0.0383523
PRDX1	-0.444092
AKR1A1	-0.107615
NASP	-0.241071
CCDC17	-0.0161342
GPBP1L1	-0.19204
TMEM69	-0.195235
IPP	0.0240584
MAST2	-0.0473523
PIK3R3	-0.590908
TSPAN1	-0.575819
POMGNT1	-0.203674
RAD54L	-0.151486
LRRC41	-0.380122
UQCRH	-0.0458724
NSUN4	-0.214183
FAAH	-0.454274
DMBX1	-0.153699
MKNK1	-0.289413
MOBKL2C	-0.268382
ATPAF1	-0.0696847
KIAA0494	-0.282458
CYP4B1	-0.124583
CYP4Z2P	-0.0164927
CYP4A11	-0.678325
CYP4X1	-0.339427
CYP4Z1	NA
CYP4A22	-0.0388277
PDZK1IP1	-0.54436
TAL1	-0.340986
STIL	-0.0905842
FOXE3	-0.0847917
FOXD2	-0.0617634
SLC5A9	-0.551006
SPATA6	-0.332356
AGBL4	-0.458072
ELAVL4	-0.124919
DMRTA2	-0.0832681
FAF1	-0.180352
CDKN2C	-0.506794
C1orf185	NA
RNF11	-0.0842914
EPS15	-0.0477212
OSBPL9	NA
NRD1	-0.2238
RAB3B	-0.287443
TXNDC12	0.117756
BTF3L4	0.110107
ZFYVE9	-0.379372
CC2D1B	-0.253324
ORC1L	0.09743
PRPF38A	0.0834851
ZCCHC11	-0.106718
GPX7	-0.590562
C1orf163	-0.142279
ZYG11B	NA
ZYG11A	-0.465852
ECHDC2	-0.457917
SCP2	-0.377657
PODN	-0.256064
SLC1A7	-0.535927
CPT2	-0.376729
C1orf123	-0.289073
MAGOH	-0.217914
LRP8	-0.242955
FLJ40434	-0.0828627
DMRTB1	-0.0482498
GLIS1	-0.641152
TMEM48	-0.16621
YIPF1	-0.126305
DIO1	-0.25467
LRRC42	-0.0101246
LDLRAD1	-0.146935
TMEM59	NA
C1orf83	-0.323838
MRPL37	0.126545
SSBP3	-0.401127
ACOT11	-0.288387
C1orf175	-0.159694
TTC4	-0.14194
PARS2	NA
TTC22	-0.461226
C1orf177	-0.169011
DHCR24	-0.48554
TMEM61	-0.355687
BSND	-0.367518
PCSK9	0.0124175
USP24	-0.175793
PPAP2B	-0.50728
PRKAA2	-0.305698
C1orf168	-0.642601
C8A	0.025382
C8B	-0.065971
DAB1	-0.0145789
OMA1	0.000305554
TACSTD2	-0.695154
MYSM1	-0.0656259
JUN	-0.129913
HOOK1	-0.514964
CYP2J2	-0.638521
C1orf87	-0.15394
NFIA	-0.717479
TM2D1	0.101015
INADL	-0.109907
USP1	0.0262613
DOCK7	-0.268209
ATG4C	-0.223127
FOXD3	-0.129542
ALG6	NA
ITGB3BP	-0.00828037
PGM1	-0.314494
ROR1	-0.213108
UBE2U	0.0014481
CACHD1	-0.494252
RAVER2	-0.633047
JAK1	-0.291817
AK3L1	-0.295459
DNAJC6	-0.428595
LEPR	-0.395969
PDE4B	-0.224244
SGIP1	-0.52884
TCTEX1D1	-0.157951
INSL5	-0.0932789
WDR78	NA
MIER1	-0.167599
SLC35D1	NA
C1orf141	-0.0371088
IL23R	-0.101365
IL12RB2	-0.592778
SERBP1	-0.185194
GADD45A	-0.229532
GNG12	-0.292436
DIRAS3	-0.337603
RPE65	-0.129682
DEPDC1	-0.350053
LRRC7	0.198758
LRRC40	NA
SFRS11	-0.184463
ANKRD13C	NA
HHLA3	0.120826
CTH	NA
PTGER3	-0.45653
NEGR1	-0.186581
TNNI3K	-0.053239
C1orf173	0.0760156
CRYZ	-0.165093
LHX8	0.128432
SLC44A5	0.0095571
ACADM	-0.151548
MSH4	-0.184648
ASB17	0.20308
ST6GALNAC3	-0.363845
ST6GALNAC5	-0.105591
PIGK	-0.118106
AK5	-0.227441
ZZZ3	-0.164084
USP33	-0.0226586
FAM73A	-0.0664516
NEXN	-0.222029
FUBP1	-0.104709
DNAJB4	-0.0820273
GIPC2	-0.608779
MGC27382	-0.172061
PTGFR	-0.349116
IFI44L	-0.0147978
IFI44	-0.0540704
ELTD1	-0.220201
LPHN2	-0.282813
TTLL7	-0.251632
PRKACB	-0.0950807
SAMD13	-0.235124
DNASE2B	0.0657636
GNG5	NA
SPATA1	NA
CTBS	-0.120649
C1orf180	NA
SSX2IP	-0.30564
MCOLN2	-0.578193
MCOLN3	-0.288592
WDR63	-0.146367
SYDE2	-0.457881
C1orf52	-0.218729
BCL10	-0.0814921
DDAH1	-0.689127
CYR61	-0.22593
COL24A1	-0.00808145
ODF2L	-0.119567
CLCA2	0.0219386
CLCA1	0.0486097
CLCA4	-0.0040844
SH3GLB1	-0.261906
HS2ST1	-0.308189
LOC339524	-0.247575
LMO4	-0.323298
PKN2	-0.034769
GTF2B	-0.108099
GBP3	-0.117288
GBP1	-0.108594
GBP2	-0.0665538
GBP7	0.105365
GBP4	-0.322237
GBP5	-0.496106
GBP6	-0.269126
LOC400759	0.00236946
LRRC8B	-0.113175
LRRC8C	-0.138149
LRRC8D	-0.228351
ZNF326	0.0530719
BARHL2	-0.073187
ZNF644	-0.00543513
HFM1	-0.180907
CDC7	-0.00831588
TGFBR3	-0.532273
BRDT	-0.198121
BTBD8	NA
KIAA1107	NA
C1orf146	0.0513626
GLMN	-0.0994206
GFI1	-0.594279
EVI5	-0.323877
RPL5	-0.164586
FAM69A	-0.0814906
MTF2	-0.0428426
TMED5	-0.171175
CCDC18	0.2689
DR1	0.056352
FNBP1L	-0.585502
BCAR3	-0.297408
DNTTIP2	-0.204169
GCLM	-0.181634
ABCA4	-0.604451
ARHGAP29	-0.200913
ABCD3	-0.125003
F3	-0.451212
SLC44A3	-0.548819
CNN3	-0.478082
ALG14	-0.179821
TMEM56	-0.22049
RWDD3	-0.172552
PTBP2	-0.140556
DPYD	-0.160025
SNX7	-0.377616
LPPR4	-0.227538
PALMD	-0.394087
AGL	-0.259612
SLC35A3	-0.250709
HIAT1	-0.139637
SASS6	NA
LRRC39	-0.0462923
DBT	-0.391376
RTCD1	-0.142272
CDC14A	-0.31084
GPR88	-0.238642
VCAM1	-0.625121
EXTL2	-0.328568
SLC30A7	-0.0770771
DPH5	-0.212396
OLFM3	-0.128257
COL11A1	-0.179272
RNPC3	-0.218242
AMY2A	NA
NTNG1	-0.132065
VAV3	-0.305881
SLC25A24	NA
NBPF4	NA
FAM102B	-0.258559
C1orf59	-0.587217
PRPF38B	-0.142369
FNDC7	-0.208849
STXBP3	-0.158132
GPSM2	NA
CLCC1	-0.195039
WDR47	-0.232471
TAF13	-0.105811
KIAA1324	-0.104782
SARS	-0.148846
CELSR2	-0.431669
PSRC1	-0.232761
MYBPHL	NA
SORT1	-0.470133
PSMA5	-0.195656
SYPL2	-0.386137
ATXN7L2	-0.27279
CYB561D1	-0.167072
AMIGO1	-0.0652596
GPR61	-0.166718
GNAI3	-0.353001
GNAT2	-0.109706
AMPD2	0.0437412
GSTM4	-0.583222
GSTM2	-0.475993
GSTM1	NA
GSTM5	-0.423037
GSTM3	-0.610589
EPS8L3	-0.537831
CSF1	-0.313209
AHCYL1	-0.234884
FAM40A	-0.229801
ALX3	-0.0687914
UBL4B	-0.093985
SLC6A17	-0.223054
KCNC4	-0.47716
RBM15	-0.174308
SLC16A4	-0.269757
HBXIP	-0.246314
PROK1	-0.0330591
KCNA10	-0.154985
KCNA2	-0.28261
KCNA3	-0.523234
CD53	-0.228567
C1orf103	-0.423688
CEPT1	-0.0336632
DENND2D	-0.606782
CHI3L2	-0.436613
LOC149620	-0.17032
CHIA	0.0346399
C1orf88	-0.309395
OVGP1	0.127125
WDR77	-0.128285
ATP5F1	-0.197
C1orf162	-0.300548
ADORA3	-0.400921
RAP1A	-0.18622
C1orf183	-0.461044
DDX20	0.0416583
KCND3	-0.280251
CTTNBP2NL	-0.188365
WNT2B	-0.273888
ST7L	-0.443633
CAPZA1	-0.375844
MOV10	-0.157866
RHOC	-0.178417
PPM1J	-0.484783
FAM19A3	-0.320775
SLC16A1	-0.305298
LRIG2	-0.0472173
MAGI3	-0.502392
PHTF1	NA
RSBN1	-0.178813
PTPN22	-0.388984
AP4B1	NA
DCLRE1B	-0.0142965
HIPK1	NA
OLFML3	-0.563538
SYT6	-0.0368812
TRIM33	-0.179438
BCAS2	-0.1584
DENND2C	-0.115367
AMPD1	-0.039326
NRAS	-0.249159
CSDE1	-0.340314
SYCP1	-0.110393
TSHB	0.0343921
TSPAN2	-0.247303
VANGL1	NA
CASQ2	NA
NHLH2	-0.156904
SLC22A15	-0.628621
C1orf161	-0.471041
ATP1A1	-0.364748
CD58	-0.0318048
IGSF3	-0.269642
CD2	-0.393984
PTGFRN	-0.406737
TTF2	-0.33657
TRIM45	-0.111628
VTCN1	-0.440649
MAN1A2	-0.297076
FAM46C	-0.159098
GDAP2	-0.179369
WDR3	-0.0611404
SPAG17	-0.363448
TBX15	-0.30639
WARS2	-0.241862
HAO2	-0.400159
HSD3B2	0.19617
HSD3B1	-0.0224927
ZNF697	-0.406851
PHGDH	-0.628734
HMGCS2	-0.52826
REG4	-0.461264
NBPF7	-0.13919
ADAM30	-0.146755
NOTCH2	-0.176082
HIST2H2BA	-0.165611
LOC647121	-0.154128
C1orf152	0.0974162
PDE4DIP	-0.564881
NOTCH2NL	-0.0373553
HFE2	-0.290581
TXNIP	-0.456784
POLR3GL	-0.17143
LIX1L	-0.625853
RBM8A	-0.293788
GNRHR2	NA
PEX11B	NA
ITGA10	-0.306259
ANKRD35	-0.27708
PIAS3	-0.198054
NUDT17	-0.137764
POLR3C	0.213807
CD160	-0.242532
PDZK1	-0.548439
PRKAB2	-0.195858
PDIA3P	-0.209493
FMO5	-0.260326
CHD1L	-0.109827
BCL9	-0.226891
ACP6	-0.250949
GJA5	-0.220825
GJA8	-0.0735374
NBPF9	-0.0751819
FLJ39739	-0.0914389
NBPF14	-0.123743
NBPF10	-0.176306
NBPF15	-0.179622
LOC645166	-0.653754
LOC388692	-0.130265
FCGR1A	-0.203465
HIST2H2BF	-0.178159
HIST2H2BE	-0.0382642
HIST2H2AB	-0.0616136
BOLA1	-0.19653
SV2A	-0.237703
SF3B4	-0.136839
MTMR11	-0.461479
PLEKHO1	-0.544846
ANP32E	-0.222441
CA14	0.181321
APH1A	-0.256087
C1orf54	-0.218948
C1orf51	-0.550146
MRPS21	-0.257455
PRPF3	-0.165953
ECM1	-0.269071
ADAMTSL4	-0.465375
MCL1	-0.109004
ENSA	-0.26003
GOLPH3L	-0.243282
HORMAD1	-0.00219826
CTSS	-0.266285
CTSK	-0.507905
ARNT	-0.162477
SETDB1	-0.192086
LASS2	-0.62268
ANXA9	-0.341858
FAM63A	-0.330956
PRUNE	-0.324084
BNIPL	-0.0799927
C1orf56	-0.238552
CDC42SE1	-0.268077
MLLT11	-0.172048
SEMA6C	-0.198114
TNFAIP8L2	-0.616982
LYSMD1	-0.14721
TMOD4	-0.0447987
VPS72	-0.348834
PIP5K1A	-0.130965
PSMD4	-0.240427
ZNF687	-0.223761
RFX5	-0.549844
SELENBP1	-0.30132
PSMB4	-0.0884643
POGZ	-0.222089
CGN	-0.713345
TUFT1	-0.350714
SNX27	-0.222357
MRPL9	0.145917
OAZ3	-0.0344603
TDRKH	NA
RORC	-0.609163
THEM5	0.049171
THEM4	-0.076225
S100A10	-0.220983
S100A11	-0.295686
RPTN	0.0427699
HRNR	0.0666742
FLG	0.105418
FLG2	0.324957
CRNN	-0.212358
LCE5A	0.0424993
LCE3E	-0.0217588
LCE3D	-0.0949488
LCE3A	-0.163611
LCE2D	0.0821185
LCE2C	NA
LCE2B	-0.0684836
LCE2A	-0.0563996
LCE4A	-0.158648
LCE1F	-0.145351
LCE1E	-0.188523
LCE1D	NA
LCE1C	-0.0285572
LCE1B	0.0779678
LCE1A	-0.0655388
SMCP	-0.0187223
IVL	-0.102639
SPRR4	-0.121339
SPRR1A	NA
SPRR3	-0.0954937
SPRR1B	-0.0216487
SPRR2D	-0.0938407
SPRR2A	-0.106613
SPRR2B	-0.154391
SPRR2E	-0.0626283
SPRR2F	0.0456806
SPRR2C	-0.0714818
SPRR2G	0.0321268
LELP1	-0.109079
LOR	-0.026325
PGLYRP3	-0.0801622
PGLYRP4	-0.0406605
S100A9	-0.324882
S100A12	-0.0432934
S100A8	-0.300852
S100A7	-0.0919737
S100A6	-0.503939
S100A5	-0.401786
S100A4	-0.518758
S100A3	-0.271111
S100A2	-0.339295
S100A16	-0.0770456
S100A14	-0.336576
S100A13	0.084059
C1orf77	0.0343676
ILF2	-0.155466
NPR1	-0.353645
SLC27A3	-0.302423
GATAD2B	-0.163203
CRTC2	-0.231747
SLC39A1	-0.21619
CREB3L4	0.0816703
JTB	-0.309292
RAB13	-0.121557
RPS27	-0.0962136
NUP210L	-0.370494
TPM3	-0.347696
C1orf189	NA
C1orf43	NA
UBAP2L	-0.183716
HAX1	-0.263066
AQP10	-0.0494241
ATP8B2	-0.481772
IL6R	-0.395948
SHE	-0.131187
TDRD10	-0.220791
UBE2Q1	-0.142045
CHRNB2	-0.1105
ADAR	-0.240318
KCNN3	-0.380106
PMVK	-0.468625
PBXIP1	-0.144401
PYGO2	-0.223958
SHC1	-0.0748574
CKS1B	-0.0662331
FLAD1	-0.137716
LENEP	-0.0342847
ZBTB7B	-0.347128
DCST2	NA
DCST1	-0.0671338
ADAM15	-0.319732
EFNA4	-0.243414
EFNA3	-0.28515
EFNA1	-0.438648
RAG1AP1	-0.298373
DPM3	-0.164153
KRTCAP2	-0.0800905
TRIM46	-0.025298
MUC1	-0.41935
THBS3	-0.27784
MTX1	-0.0888141
GBA	-0.204312
SCAMP3	-0.250419
CLK2	-0.169987
HCN3	-0.228158
PKLR	-0.575104
FDPS	-0.232687
RUSC1	-0.119465
ASH1L	-0.289345
MSTO1	-0.256903
YY1AP1	0.0357859
DAP3	0.00459126
SYT11	-0.258647
RIT1	-0.377876
KIAA0907	-0.131592
ARHGEF2	-0.373229
SSR2	-0.279526
UBQLN4	-0.0740166
RAB25	-0.413598
LMNA	-0.152468
SEMA4A	-0.223315
PMF1	-0.21131
BGLAP	-0.208711
PAQR6	-0.13524
C1orf85	-0.0970363
VHLL	-0.0445655
CCT3	-0.0369404
C1orf182	-0.174752
RHBG	-0.349879
C1orf61	-0.200785
MEF2D	-0.458363
IQGAP3	-0.333974
TTC24	-0.3441
APOA1BP	-0.291175
HAPLN2	-0.264397
BCAN	-0.101648
NES	-0.27534
CRABP2	-0.0972127
ISG20L2	-0.0728819
C1orf66	-0.13693
MRPL24	-0.0983658
HDGF	-0.263874
PRCC	-0.160309
SH2D2A	-0.129921
NTRK1	-0.205358
PEAR1	-0.405973
C1orf92	-0.137157
ARHGEF11	-0.194082
ETV3	-0.145128
FCRL5	-0.0845421
FCRL4	-0.00577303
FCRL3	NA
FCRL2	0.00469208
FCRL1	-0.169238
CD5L	-0.0224434
KIRREL	-0.264036
CD1D	-0.140427
CD1A	-0.0894758
CD1C	-0.0526651
CD1B	0.108294
CD1E	0.00857881
OR10T2	0.0822016
OR10K2	0.100698
OR10K1	0.0421403
OR10R2	NA
OR6Y1	-0.0493076
OR6P1	-0.0662831
OR10X1	-0.0258995
OR10Z1	-0.0294958
SPTA1	0.135844
OR6K2	0.0538196
OR6K3	0.0812299
OR6K6	0.0289866
OR6N1	0.0883595
OR6N2	0.0426118
MNDA	-0.0988262
PYHIN1	-0.0220318
IFI16	-0.399301
AIM2	-0.720088
FCER1A	0.187352
OR10J3	0.0798509
OR10J1	-0.147094
OR10J5	-0.0771345
APCS	-0.0621736
CRP	0.0369998
DUSP23	-0.187934
FCRL6	-0.313537
SLAMF8	-0.647859
VSIG8	-0.206652
CCDC19	-0.225222
TAGLN2	-0.514141
IGSF9	-0.226548
SLAMF9	-0.214284
PIGM	-0.134856
KCNJ10	-0.111204
KCNJ9	-0.13376
IGSF8	-0.211447
ATP1A2	-0.201013
ATP1A4	0.0753205
CASQ1	-0.107583
PEA15	-0.450784
PEX19	-0.196742
COPA	-0.0485775
NCSTN	0.22479
NHLH1	-0.155689
VANGL2	-0.537177
SLAMF6	-0.349039
CD84	-0.320289
SLAMF1	-0.351449
CD48	-0.36496
SLAMF7	-0.457203
LY9	-0.430668
CD244	-0.340544
ITLN1	0.00467928
ITLN2	0.0571737
F11R	-0.431008
USF1	-0.13829
ARHGAP30	-0.556453
PVRL4	-0.479032
PFDN2	-0.101418
DEDD	-0.259855
UFC1	-0.287461
USP21	-0.183927
PPOX	-0.18435
B4GALT3	-0.144382
ADAMTS4	-0.128426
NDUFS2	-0.130147
FCER1G	-0.57152
APOA2	0.0312361
TOMM40L	-0.109814
NR1I3	0.0681703
MPZ	-0.254668
SDHC	0.0228446
C1orf192	-0.363948
FCGR2A	-0.348055
HSPA6	-0.321664
FCGR3A	-0.221715
FCGR3B	-0.0395154
FCGR2B	-0.0768091
DUSP12	-0.167825
ATF6	NA
OLFML2B	-0.383873
NOS1AP	-0.188851
C1orf111	-0.0638672
SH2D1B	-0.165969
UHMK1	-0.103419
UAP1	-0.361593
DDR2	-0.578398
HSD17B7	-0.0770732
C1orf110	-0.147651
RGS4	-0.297815
RGS5	-0.638524
PBX1	-0.554648
LMX1A	-0.244256
RXRG	-0.0476847
MGST3	-0.15525
ALDH9A1	-0.27421
TMCO1	-0.284172
UCK2	-0.501548
FAM78B	-0.0735313
POGK	-0.187575
MAEL	0.163011
GPA33	-0.0477092
DUSP27	-0.246728
POU2F1	-0.114318
CREG1	-0.293924
RCSD1	-0.406232
MPZL1	-0.170001
BRP44	-0.329693
GPR161	-0.185663
TIPRL	-0.168674
SFT2D2	-0.327906
TBX19	-0.12347
XCL2	-0.371591
XCL1	-0.45182
DPT	-0.283909
ATP1B1	-0.500729
NME7	0.161351
BLZF1	0.0756542
C1orf114	-0.349887
SLC19A2	-0.450723
F5	-0.299385
SELP	-0.11795
SELL	-0.208627
SELE	-0.127043
C1orf156	0.0437991
C1orf112	NA
SCYL3	-0.0294595
KIFAP3	-0.21051
PRRX1	-0.373976
C1orf129	-0.138237
FMO3	-0.06695
FMO2	-0.5066
FMO1	-0.34886
FMO4	-0.121179
MYOC	-0.0771148
VAMP4	-0.185702
DNM3	-0.542403
C1orf105	-0.251935
C1orf9	-0.16159
FASLG	-0.615325
TNFSF18	-0.190224
TNFSF4	-0.459949
PRDX6	-0.215255
SLC9A11	-0.586802
ANKRD45	-0.478459
KLHL20	-0.13166
DARS2	-0.0967965
ZBTB37	0.0903268
SERPINC1	-0.217567
RC3H1	-0.0407401
RABGAP1L	-0.287793
CACYBP	-0.213356
MRPS14	-0.203091
TNN	-0.294699
KIAA0040	-0.28254
TNR	-0.180661
RFWD2	-0.066118
PAPPA2	-0.194287
FAM5B	-0.20798
RASAL2	-0.345771
C1orf49	-0.0653742
RALGPS2	-0.217581
FAM20B	-0.00367327
TOR3A	-0.285842
ABL2	-0.276998
SOAT1	-0.441709
C1orf125	-0.065172
NPHS2	-0.0146665
TDRD5	0.00984332
TOR1AIP2	-0.110846
TOR1AIP1	-0.0846235
LHX4	-0.0849994
ACBD6	-0.200356
XPR1	-0.246542
KIAA1614	-0.530192
STX6	-0.229297
MR1	-0.0843219
IER5	-0.27784
CACNA1E	-0.425821
ZNF648	-0.249837
GLUL	-0.105989
TEDDM1	0.0515708
RGSL1	0.0145536
RNASEL	0.467232
RGS16	-0.215535
RGS8	-0.176933
NPL	-0.420091
DHX9	-0.294367
C1orf14	-0.073144
LAMC1	-0.160406
LAMC2	-0.513777
NMNAT2	-0.15526
NCF2	-0.42235
ARPC5	-0.0333641
RGL1	-0.457714
GLT25D2	0.00644249
C1orf21	-0.32757
RNF2	-0.127741
C1orf25	0.0383915
C1orf26	0.115577
IVNS1ABP	-0.51393
HMCN1	-0.291893
PTGS2	-0.320674
PLA2G4A	-0.155676
FAM5C	-0.0954842
RGS18	NA
RGS1	-0.380137
RGS13	-0.0935247
RGS2	-0.0738784
UCHL5	NA
TROVE2	-0.0837449
GLRX2	-0.222044
CDC73	NA
KCNT2	-0.0568503
CFH	-0.596412
F13B	0.0268995
ASPM	-0.0573168
ZBTB41	NA
CRB1	0.106414
DENND1B	-0.231449
C1orf53	-0.166583
LHX9	-0.187876
NEK7	-0.163189
ATP6V1G3	-0.044316
PTPRC	-0.508369
NR5A2	-0.191649
FAM58B	-0.162949
ZNF281	-0.110169
KIF14	NA
DDX59	-0.180492
CAMSAP1L1	-0.0858093
GPR25	-0.208533
C1orf106	-0.164712
KIF21B	-0.442661
CACNA1S	-0.261012
TMEM9	-0.243312
PKP1	-0.302618
TNNT2	-0.120213
LAD1	-0.496392
TNNI1	-0.23392
PHLDA3	-0.313604
CSRP1	-0.641429
NAV1	-0.491711
IPO9	-0.162679
LMOD1	-0.260105
TIMM17A	-0.0856091
RNPEP	-0.225166
ELF3	-0.356788
GPR37L1	0.194524
ARL8A	-0.124287
PTPN7	-0.793231
LGR6	-0.30663
UBE2T	0.127302
PPP1R12B	-0.225852
SYT2	-0.0858117
LOC148709	-0.14913
RABIF	-0.0806883
KLHL12	-0.0686339
ADIPOR1	-0.354223
CYB5R1	-0.137481
PPFIA4	-0.0484864
MYOG	-0.125688
ADORA1	-0.362761
MYBPH	-0.255067
CHI3L1	-0.527052
CHIT1	0.0129255
BTG2	-0.190341
FMOD	-0.205277
PRELP	-0.215109
OPTC	-0.0331772
ATP2B4	-0.520267
LAX1	-0.719363
ZC3H11A	-0.0958619
SNRPE	-0.192424
C1orf157	-0.15218
SOX13	-0.497173
ETNK2	-0.612102
REN	-0.295919
KISS1	-0.218291
GOLT1A	-0.210048
PLEKHA6	-0.334661
PPP1R15B	-0.17848
PIK3C2B	-0.543104
MDM4	-0.312754
NFASC	-0.286652
CNTN2	-0.0843107
RBBP5	0.0216132
TMCC2	-0.146847
NUAK2	-0.135649
KLHDC8A	-0.399411
LEMD1	-0.0182111
MFSD4	-0.46915
ELK4	-0.249137
SLC45A3	-0.335658
NUCKS1	-0.134248
RAB7L1	-0.489561
SLC41A1	-0.36808
SLC26A9	-0.229892
AVPR1B	-0.607094
C1orf186	-0.252197
CTSE	-0.54623
SRGAP2	-0.194703
IKBKE	-0.521488
RASSF5	-0.583447
LGTN	-0.161191
DYRK3	-0.287176
MAPKAPK2	-0.232495
IL10	-0.430995
IL19	-0.275232
IL20	-0.302246
IL24	-0.176146
FAIM3	-0.49678
PIGR	-0.39089
FCAMR	-0.186494
C1orf116	-0.549988
YOD1	-0.148599
PFKFB2	-0.354797
C4BPB	-0.415117
C4BPA	-0.352736
CR2	-0.0451924
CR1	-0.0666247
CR1L	-0.211907
CD34	-0.647582
PLXNA2	-0.466834
LOC642587	0.0168811
CAMK1G	-0.0504403
LAMB3	-0.653397
G0S2	-0.38052
HSD11B1	-0.294599
TRAF3IP3	-0.519925
C1orf74	-0.297192
IRF6	-0.634757
C1orf107	-0.121477
SYT14	-0.459418
SERTAD4	-0.317877
HHAT	-0.333314
KCNH1	-0.110291
RCOR3	-0.199485
TRAF5	-0.553863
C1orf97	-0.238505
SLC30A1	-0.258155
NEK2	-0.171263
LPGAT1	-0.0754327
DTL	-0.176626
PPP2R5A	-0.330525
NENF	-0.289333
ATF3	-0.0582135
FAM71A	-0.0640843
TATDN3	-0.194836
ANGEL2	-0.183345
RPS6KC1	-0.229423
PROX1	-0.210165
SMYD2	-0.159742
PTPN14	-0.287253
CENPF	-0.293502
KCNK2	-0.233788
KCTD3	-0.0755033
USH2A	0.00639608
ESRRG	-0.433284
TGFB2	-0.500694
LYPLAL1	-0.0343396
SLC30A10	-0.570893
EPRS	-0.350837
BPNT1	-0.3031
IARS2	-0.0105109
RAB3GAP2	-0.041466
MARK1	-0.309824
C1orf115	-0.611572
MOSC2	-0.628393
MOSC1	-0.45331
DUSP10	-0.61249
TAF1A	-0.199599
C1orf58	NA
DISP1	-0.333372
TLR5	-0.349313
SUSD4	-0.363495
C1orf65	-0.10752
CAPN2	-0.375703
TP53BP2	-0.177092
FBXO28	-0.220775
DEGS1	-0.565
NVL	-0.0924112
CNIH4	-0.245783
WDR26	-0.00800621
CNIH3	-0.3367
LBR	-0.138381
ENAH	-0.223021
SRP9	-0.137665
EPHX1	-0.528453
TMEM63A	-0.462647
LEFTY1	-0.156004
PYCR2	-0.07494
LEFTY2	-0.316954
C1orf55	-0.0854939
ACBD3	-0.0107651
MIXL1	-0.0726834
LIN9	-0.10525
PARP1	-0.475224
C1orf95	-0.435579
ITPKB	-0.544644
PSEN2	-0.027637
CABC1	-0.387792
CDC42BPA	-0.494711
ZNF678	0.00629654
WNT9A	-0.299282
WNT3A	-0.354653
ARF1	-0.330812
C1orf35	-0.364988
MRPL55	-0.362352
GUK1	-0.301626
C1orf69	-0.17018
OBSCN	-0.219262
TRIM11	-0.340615
TRIM17	-0.272861
HIST3H3	-0.0392033
HIST3H2A	-0.249288
HIST3H2BB	-0.349008
RNF187	-0.185291
RHOU	-0.339931
RAB4A	-0.527405
C1orf96	-0.323488
ACTA1	-0.0118887
NUP133	-0.0703675
ABCB10	0.0187099
TAF5L	-0.0725746
GALNT2	-0.57097
PGBD5	-0.234233
COG2	-0.0500141
AGT	-0.495374
CAPN9	-0.138474
TTC13	0.172124
ARV1	-0.03407
FAM89A	-0.209933
TRIM67	-0.188367
C1orf131	0.0891312
GNPAT	NA
EXOC8	-0.204898
C1orf124	-0.0704675
EGLN1	-0.36215
SIPA1L2	-0.272921
KIAA1383	-0.565603
C1orf57	-0.216124
PCNXL2	-0.355244
KIAA1804	-0.346254
KCNK1	-0.390409
SLC35F3	-0.180302
C1orf31	-0.357954
TARBP1	-0.220571
IRF2BP2	-0.320895
TOMM20	-0.012554
RBM34	-0.208646
ARID4B	0.0630961
GGPS1	-0.021112
TBCE	-0.285276
B3GALNT2	-0.178199
GNG4	-0.199695
LYST	-0.0405986
NID1	-0.580857
ERO1LB	-0.190153
EDARADD	-0.19559
LGALS8	-0.181701
HEATR1	-0.131528
ACTN2	-0.111345
MTR	-0.0252552
RYR2	0.00514912
CHRM3	0.0826931
FMN2	-0.130422
GREM2	-0.102671
RGS7	-0.120863
FH	-0.029831
KMO	-0.158042
OPN3	-0.234079
WDR64	NA
EXO1	-0.18327
MAP1LC3C	-0.366023
PLD5	-0.192781
CEP170	-0.0843336
SDCCAG8	-0.219399
AKT3	-0.187991
ZNF238	-0.341273
C1orf100	-0.107073
ADSS	-0.358896
C1orf101	-0.180863
FAM36A	-0.168249
EFCAB2	-0.138012
SMYD3	-0.428976
TFB2M	NA
SCCPDH	-0.265596
LOC149134	-0.065001
AHCTF1	NA
ZNF695	-0.298113
ZNF670	-0.108363
ZNF669	-0.298571
ZNF124	-0.045877
VN1R5	-0.079836
ZNF496	-0.111845
OR2B11	-0.0434102
OR2W5	-0.110678
OR2C3	-0.0114393
C1orf150	-0.0428085
OR2G2	-0.0889638
OR2G3	-0.135158
OR13G1	NA
OR6F1	0.0566766
OR1C1	-0.0467375
OR11L1	-0.0762999
TRIM58	-0.370595
OR2W3	0.127599
OR2T8	-0.165173
OR2L13	-0.29967
OR2M1P	NA
OR2M5	-0.0694176
OR2M2	-0.0374805
OR2M3	-0.0754361
OR2M4	-0.22827
OR2T33	0.0155603
OR2T12	0.0189505
OR2M7	0.0384977
OR2T4	NA
OR2T6	NA
OR2T1	-0.0782103
OR2T2	0.220725
OR2T3	NA
OR2T5	0.191564
OR2G6	0.138876
OR2T29	0.0427626
OR2T34	0.141703
OR2T10	NA
OR2T11	0.0740307
OR2T27	0.0318231
LOC646627	0.0346982
SH3BP5L	-0.288812
ZNF672	-0.0944697
ZNF692	-0.217511
PGBD2	-0.228206
TUBB8	0.0262506
ZMYND11	-0.146049
DIP2C	-0.602776
GTPBP4	-0.140777
IDI2	-0.123189
C10orf110	-0.244201
IDI1	-0.263964
WDR37	-0.0384561
ADARB2	-0.188705
PFKP	-0.432664
PITRM1	-0.20236
KLF6	-0.296477
tAKR	-0.00410694
AKR1C1	-0.173057
AKR1C2	-0.0281801
AKR1C3	-0.467921
AKR1CL1	-0.319483
AKR1C4	-0.42899
UCN3	-0.431625
TUBAL3	-0.142016
NET1	-0.216183
CALML5	NA
CALML3	-0.231301
ASB13	-0.210698
C10orf18	-0.175036
GDI2	-0.0793641
ANKRD16	-0.116476
FBXO18	-0.154586
IL15RA	-0.309415
IL2RA	-0.512811
RBM17	-0.137905
PFKFB3	-0.240972
PRKCQ	-0.314733
SFMBT2	-0.197313
ITIH5	-0.348315
ITIH2	-0.101427
KIN	-0.0786308
ATP5C1	-0.111328
TAF3	-0.100431
FLJ45983	-0.193325
GATA3	-0.304092
LOC254312	-0.0842698
USP6NL	-0.172471
ECHDC3	-0.620768
C10orf47	-0.42557
UPF2	-0.220477
DHTKD1	-0.231045
SEC61A2	-0.141257
NUDT5	-0.425084
CAMK1D	-0.412051
CCDC3	-0.149618
OPTN	-0.480812
MCM10	-0.205069
PHYH	-0.536476
SEPHS1	-0.137838
PRPF18	-0.105714
FRMD4A	-0.445935
HSPA14	-0.0717276
SUV39H2	-0.0839528
DCLRE1C	-0.357002
ACBD7	0.0125893
C10orf111	NA
RPP38	-0.111814
NMT2	-0.0247115
ITGA8	-0.25381
PTER	-0.484096
C1QL3	-0.113782
RSU1	-0.309206
CUBN	-0.681698
VIM	-0.409582
ST8SIA6	-0.505871
PTPLA	-0.306086
STAM	-0.218463
SLC39A12	-0.113331
CACNB2	-0.383621
NSUN6	-0.23015
ARL5B	-0.0816513
PLXDC2	-0.267135
NEBL	-0.579116
C10orf114	-0.161626
MLLT10	-0.239857
DNAJC1	-0.203927
COMMD3	-0.259768
SPAG6	-0.157087
ARMC3	-0.410769
MSRB2	-0.0524849
PTF1A	-0.0323712
C10orf67	-0.14754
OTUD1	-0.0845676
KIAA1217	-0.519023
ARHGAP21	-0.122757
PRTFDC1	-0.477602
THNSL1	0.351242
GPR158	-0.176266
MYO3A	-0.582996
GAD2	-0.0402451
APBB1IP	-0.314992
ABI1	-0.146152
ANKRD26	-0.126275
YME1L1	0.316262
MASTL	0.0109336
ACBD5	-0.223386
LOC387646	-0.0968603
PTCHD3	-0.0860978
RAB18	-0.101641
ARMC4	-0.136452
MPP7	-0.306459
WAC	-0.321321
BAMBI	-0.463523
LYZL1	-0.00726728
LOC387647	NA
SVIL	-0.393235
KIAA1462	-0.558572
MAP3K8	-0.345254
LYZL2	NA
ARHGAP12	-0.100296
KIF5B	NA
EPC1	-0.197271
CCDC7	-0.0760312
C10orf68	NA
ITGB1	-0.457028
NRP1	-0.518988
PARD3	-0.0661852
CUL2	-0.312351
CREM	-0.219168
FZD8	-0.370239
ANKRD30A	-0.119124
ZNF248	-0.0900291
ZNF25	-0.401263
ZNF33A	-0.234351
ZNF37A	-0.176477
LOC399744	-0.182111
RET	-0.121189
RASGEF1A	-0.0085978
FXYD4	-0.164007
ZNF239	-0.128146
ZNF485	-0.0319774
ZNF32	-0.214964
CXCL12	-0.334997
RASSF4	-0.60634
C10orf25	NA
ZNF22	-0.380135
OR13A1	-0.0584278
ALOX5	-0.30231
ANUBL1	-0.0952644
FAM21C	-0.0868475
SYT15	-0.225074
PPYR1	0.0531948
LOC642826	NA
ANTXRL	-0.111014
FAM21B	NA
ZNF488	-0.137622
RBP3	-0.0428927
GDF2	-0.0659654
GDF10	-0.109645
FRMPD2	-0.496807
MAPK8	-0.396745
ARHGAP22	-0.421761
C10orf72	-0.398984
C10orf128	-0.400646
C10orf71	NA
ERCC6	-0.10748
CHAT	-0.124761
C10orf53	-0.0964023
OGDHL	-0.250424
MSMB	-0.180924
NCOA4	-0.355615
PARG	0.0628748
ASAH2	0.0740441
PRKG1	-0.330291
DKK1	-0.309176
MBL2	-0.267314
PCDH15	-0.0774606
ZWINT	-0.197803
IPMK	NA
UBE2D1	-0.0888243
TFAM	0.0358895
BICC1	-0.204968
PHYHIPL	-0.562094
SLC16A9	-0.515687
CCDC6	NA
ANK3	-0.644195
RHOBTB1	-0.631882
TMEM26	-0.196522
C10orf107	-0.270201
ARID5B	-0.269666
ZNF365	-0.548593
EGR2	-0.00970809
NRBF2	-0.220671
JMJD1C	-0.298652
ANXA2P3	-0.0301168
CTNNA3	0.127588
DNAJC12	0.0323826
SIRT1	-0.0598256
HERC4	-0.0772118
MYPN	NA
ATOH7	-0.0668456
RUFY2	-0.13677
SLC25A16	-0.0700018
CCAR1	NA
STOX1	-0.156472
DDX50	-0.223857
DDX21	-0.0329548
KIAA1279	-0.264675
PRG1	NA
VPS26A	-0.314376
SUPV3L1	-0.0613185
HKDC1	-0.0969633
HK1	-0.407615
TACR2	-0.577613
TSPAN15	-0.220967
NEUROG3	-0.0477513
C10orf35	-0.490842
COL13A1	-0.256083
H2AFY2	-0.182718
TYSND1	-0.0816093
SAR1A	-0.172199
PPA1	-0.0677257
LRRC20	-0.234948
EIF4EBP2	-0.48245
NODAL	-0.0634714
KIAA1274	-0.330155
PRF1	-0.589653
ADAMTS14	-0.258763
C10orf27	-0.26655
SGPL1	-0.163059
PCBD1	-0.206594
UNC5B	-0.531345
SLC29A3	-0.457085
CDH23	-0.343143
PSAP	-0.0983763
CHST3	-0.628928
SPOCK2	-0.322964
ASCC1	-0.139494
DDIT4	-0.173913
DNAJB12	-0.138015
CBARA1	-0.356386
OIT3	-0.185968
PLA2G12B	-0.708872
P4HA1	-0.419353
NUDT13	-0.322893
DNAJC9	-0.351735
MRPS16	-0.00636144
TTC18	-0.1911
ANXA7	-0.300065
ZMYND17	-0.198137
PPP3CB	-0.0996332
USP54	-0.0204686
MYOZ1	-0.459808
SYNPO2L	-0.226019
SEC24C	-0.230844
FUT11	-0.272156
CHCHD1	-0.141272
KIAA0913	-0.29451
NDST2	-0.10521
CAMK2G	-0.165617
C10orf55	NA
PLAU	-0.28998
VCL	-0.111351
AP3M1	-0.116231
ADK	-0.242858
MYST4	-0.0831022
DUPD1	-0.150692
DUSP13	-0.020617
SAMD8	-0.0695609
VDAC2	-0.204326
COMTD1	-0.435071
ZNF503	-0.312842
C10orf41	-0.309193
C10orf11	-0.153247
KCNMA1	-0.386702
DLG5	-0.383753
POLR3A	-0.143474
RPS24	-0.208792
LOC283050	-0.35992
PPIF	-0.325094
SFTPA2	-0.096521
SFTPA1	-0.0605847
SFTPD	-0.000915831
C10orf57	0.190041
PLAC9	-0.23062
ANXA11	-0.370791
MAT1A	-0.558557
DYDC1	NA
C10orf58	-0.616481
TSPAN14	-0.441227
SH2D4B	-0.329578
NRG3	-0.149566
GHITM	-0.190173
C10orf99	-0.41986
RGR	-0.0138773
GRID1	-0.0947931
OPN4	-0.341653
LDB3	-0.489321
BMPR1A	-0.371129
MMRN2	-0.670125
SNCG	-0.591079
C10orf116	-0.520804
GLUD1	-0.313546
FAM35A	0.0720828
FAM22A	-0.0894037
MINPP1	-0.490831
PAPSS2	-0.212816
ATAD1	0.0791572
CFLP1	-0.0398179
PTEN	NA
LIPF	-0.0810895
ANKRD22	-0.370252
STAMBPL1	-0.66252
ACTA2	-0.447455
FAS	-0.177326
CH25H	-0.105211
LIPA	-0.148484
IFIT2	-0.131609
IFIT3	-0.339257
IFIT1	-0.62101
IFIT5	-0.403717
SLC16A12	-0.613927
PANK1	-0.463472
FLJ37201	NA
HTR7	-0.0528531
RPP30	-0.319193
ANKRD1	-0.0575969
PCGF5	-0.180839
PPP1R3C	-0.430354
TNKS2	NA
BTAF1	-0.216507
CPEB3	-0.496229
IDE	NA
KIF11	-0.195167
HHEX	-0.311843
EXOC6	-0.0513448
CYP26C1	-0.300816
CYP26A1	-0.0223041
CEP55	-0.434606
GPR120	-0.0693938
RBP4	-0.260035
PDE6C	-0.0749408
C10orf4	-0.474346
LGI1	NA
TMEM20	-0.235404
PLCE1	-0.292215
NOC3L	0.0805726
TBC1D12	-0.13168
HELLS	-0.0926587
CYP2C18	-0.309978
CYP2C19	0.0338684
CYP2C9	-0.0107385
CYP2C8	0.286434
C10orf129	-0.0680225
PDLIM1	-0.630676
SORBS1	-0.374639
ALDH18A1	-0.0981235
ENTPD1	-0.211583
CCNJ	-0.353759
BLNK	-0.291948
DNTT	-0.216675
[truncated: 12,555 more rows]
