# Supplementary material for: Transcriptome-wide signatures of tumor stage in kidney renal clear cell carcinoma: connecting copy number variation, methylation and transcription factor activity
Source: Genome Med. 2014 Dec 11;6(12):117. doi: 10.1186/s13073-014-0117-z (PMC4293006; doi:10.1186/s13073-014-0117-z)
Supplement: Additional file 7: — Inferred activity changes of transcription factors in stage IV versus stage I. [file 13073_2014_117_MOESM7_ESM.xlsx]

## Sheet: TF_activity
TF name	effect size	p.value	p.adj
GATA6	0.141519	7.24296e-17	1.18785e-13
NFIL3	-0.123908	6.45962e-12	1.00447e-08
SREBF2	0.124078	4.76891e-11	7.32981e-08
SREBF1	-0.0773002	6.60775e-11	1.009e-07
TBP	0.0504191	9.04792e-11	1.3789e-07
ZEB1	0.0474169	3.67373e-10	5.551e-07
HLF	0.109565	4.9958e-10	7.51368e-07
TCF12	0.0953202	2.10758e-09	3.13819e-06
FOXO4	-0.044245	3.13867e-09	4.64838e-06
GATA1	-0.0692207	1.06851e-08	1.56431e-05
FOSB	0.108501	1.16413e-08	1.6973e-05
RARA/RARB/RARG/RXRB	0.213044	4.52366e-08	6.48241e-05
REST	0.138379	6.49137e-08	9.23722e-05
FOXF2	-0.0547798	9.00506e-08	0.000127602
FOXC1	0.0853782	1.21331e-07	0.00017144
HMGA1	0.0869185	1.33926e-07	0.000188967
E2F7	0.119114	2.5773e-07	0.000360564
NKX2-1	0.059149	5.94544e-07	0.000819281
POU1F1	0.0644788	1.11967e-06	0.00152611
RXRG/THRA/THRB	-0.242592	1.25353e-06	0.0017048
FOXJ2	-0.069114	1.65305e-06	0.00223327
NFATC1/NFATC2/NFATC3/NFATC4	-0.030329	1.22634e-05	0.0157094
HOXA9	0.10014	1.64192e-05	0.0208523
FOXA2/FOXA3	-0.153996	2.15734e-05	0.0272256
STAT5B	0.0801066	2.62558e-05	0.032846
ATF3	0.0561997	2.76223e-05	0.0344726
GTF2I	0.0709851	3.1236e-05	0.0387327
AHR	-0.0613887	5.06366e-05	0.0622324
MZF1	0.0497547	5.38999e-05	0.0661352
VSX2	0.044646	5.72249e-05	0.0699288
SP1	0.0255894	9.07746e-05	0.109565
FOXO3/FOXO3B	-0.0678843	0.000104658	0.125171
STAT6	-0.0517501	0.000112138	0.133668
FOXL1	0.0749918	0.000118415	0.140914
FOXA1	0.134677	0.000171342	0.200037
LMO2	-0.0449787	0.000173599	0.202417
NR1I2/NR1I3	-0.0822158	0.000182726	0.211962
TAL1	0.0771568	0.000223435	0.257397
TRAF4	-0.0639278	0.000250864	0.286487
MYOD1	-0.0313494	0.000292189	0.331342
RREB1	-0.0609725	0.00033795	0.380194
TFAP4	0.0275448	0.000416179	0.464456
STAT5A	-0.0386879	0.000759103	0.826663
NR1H4	0.0649084	0.000782528	0.849043
VDR	0.041322	0.000815404	0.883082
TEAD1	-0.0378575	0.000837946	0.904144
IRF8	0.0854347	0.000860654	0.926924
CEBPB	-0.04946	0.000906496	0.973576
RORA	-0.0475644	0.000918343	0.985382
ALX4	0.0148927	0.828648	1
AR	0.00843234	0.490421	1
ARNT	0.0225881	0.103169	1
ZFHX3	-0.0407346	0.00785266	1
ATF1	-0.0418458	0.0211121	1
ATF2	-0.022185	0.21978	1
ATF4	-0.00251256	0.886052	1
ATF6	0.0724963	0.00116926	1
ATF7	0.0836814	0.00323283	1
BACH1	0.0306713	0.0987245	1
BACH2	0.0485183	0.00718876	1
CDC5L	0.00860849	0.595313	1
CEBPA	-0.0148406	0.191433	1
CEBPD	0.0366653	0.0221746	1
CEBPE	-0.0135781	0.591634	1
CEBPG	0.00127564	0.938338	1
CREB1	-0.00867847	0.595225	1
CREM	-0.0580496	0.0108734	1
CRX	0.050974	0.00125395	1
CUX1	0.0311588	0.00958019	1
DBP	-0.0361735	0.0261081	1
DDIT3	-0.012708	0.477822	1
E2F1	0.0372035	0.0203961	1
E2F2/E2F5	0.0129603	0.624742	1
E2F3/E2F4	-0.048671	0.207591	1
E4F1	0.000651035	0.954967	1
EGR1	0.0499908	0.00941557	1
EGR2	-0.0261213	0.253746	1
EGR3	0.00470655	0.866894	1
ELF1	0.0121635	0.472648	1
ELF2	0.00597266	0.75219	1
ELK1	0.0054471	0.557622	1
ELK4/ERF/ERG/FLI1	-0.0741574	0.0414619	1
EP300	-0.0153509	0.321371	1
ESR1	-0.0334441	0.0484996	1
ESR2	0.0551104	0.013242	1
ESRRA	0.0233988	0.016746	1
ETS1	0.0436328	0.0393368	1
ETS2	0.0179695	0.0524728	1
ETV4	0.014343	0.388209	1
ETV7	0.0352144	0.145973	1
BPTF	0.018301	0.279877	1
FOS	0.0120013	0.694887	1
FOSL1/JUNB/JUND	-0.0128663	0.73786	1
FOSL2	-0.0223827	0.495085	1
FOXD1	0.0552487	0.0072085	1
FOXD3	-0.0271323	0.225148	1
FOXF1	0.000242433	0.993046	1
FOXI1	-0.0147551	0.452499	1
FOXJ1	0.00176728	0.909151	1
FOXN1	-0.0232185	0.138983	1
FOXO1	0.0340499	0.0150751	1
GABPA/GABPB2	-0.0213158	0.0607107	1
GATA2	-0.0326447	0.0827227	1
GATA3	0.0283578	0.129481	1
GATA4	-0.029077	0.0505524	1
GCM1	0.00327888	0.835908	1
GTF2A1/GTF2A2	0.0268886	0.0760609	1
HIF1A	0.0347334	0.0150198	1
HNF4A	-2.5097e-05	0.998773	1
HNF4G	0.0198495	0.347527	1
HOXA4	-0.0318928	0.0376619	1
HSF1	0.00631971	0.663586	1
HSF2	-0.0102047	0.608963	1
PDX1	0.0100308	0.540241	1
IRF1	0.0202608	0.168577	1
IRF2/IRF3/IRF4/IRF5/IRF6	-0.0680498	0.0511096	1
IRF7	-0.041124	0.0281713	1
JUN	0.0411789	0.0579904	1
KLF12	-0.0145624	0.424043	1
LEF1	-0.0130129	0.0349025	1
LHX3	0.0147672	0.349856	1
SMAD1/SMAD2	-0.0296307	0.273197	1
SMAD3	0.00391727	0.813655	1
SMAD4	0.0116877	0.489936	1
MAX/MYC	0.0171314	0.11007	1
MAZ	0.02123	0.00186127	1
MEF2A	6.88227e-05	0.993897	1
MEF2D	-0.036258	0.0339773	1
MEIS1	-0.0230804	0.0170302	1
MTF1	-0.0368889	0.0200661	1
MYB	-0.017474	0.153565	1
NFE2	-0.00954696	0.555785	1
NFE2L1	-0.019768	0.0669431	1
NFE2L2	-0.0165864	0.335897	1
NFIC	-0.00828421	0.341577	1
NFKB1/NFKB2	0.0688556	0.0052279	1
NFYA/NFYB	0.0254037	0.609717	1
NFYC	0.0238092	0.634748	1
NKX2-2	-0.0356799	0.0539859	1
NKX3-1	0.0352732	0.040703	1
NKX6-1	-0.0195077	0.248552	1
NKX6-2	0.024103	0.150624	1
NR1H2/NR1H3	-0.0814102	0.0118313	1
NR2F1	0.0516982	0.0224779	1
NR2F2	-0.0471002	0.0146147	1
NR3C1	0.00399132	0.680862	1
NR5A1	-0.0382276	0.0149796	1
NRF1	-0.0125966	0.231957	1
ONECUT1/ONECUT2	-0.0353328	0.0387213	1
PAX2	-0.0294411	0.0347505	1
PAX3	-0.0107263	0.548851	1
PAX5	-0.0369806	0.0263391	1
PAX6	-0.021136	0.400379	1
PAX8	0.0389558	0.0332286	1
PBX1	0.0108829	0.437912	1
PITX2	-0.0116864	0.250292	1
POU2AF1/POU4F1/POU5F1/POU5F1B	0.0623605	0.0207747	1
POU2F1	-0.0149143	0.144252	1
POU2F2	-0.0275014	0.12349	1
POU3F1	0.0126516	0.439936	1
POU3F2	-0.0102872	0.419535	1
PPARA	-0.0173452	0.570407	1
PPARG	-0.0589006	0.0756207	1
REL	0.0594591	0.00386121	1
RELA	0.00855262	0.726487	1
RFX1	-0.0327173	0.00194154	1
RUNX1	-0.0372203	0.0881076	1
RUNX2	0.0480755	0.0207598	1
RUNX3	0.0658241	0.0319246	1
RXRA	0.0570622	0.0337422	1
SOX9	-0.0143986	0.209912	1
SP2	-0.0313061	0.240589	1
SP3	0.0548396	0.00103135	1
SP4	-0.0507901	0.0804477	1
SPI1	0.0216937	0.055803	1
SRF	-0.0145121	0.232894	1
SRY	-0.00895141	0.479797	1
STAT1	0.0388111	0.0128735	1
STAT2	0.0422257	0.234436	1
STAT3	0.0307647	0.149112	1
STAT4	-0.0274237	0.113034	1
HNF1A	-0.0126907	0.448651	1
HNF1B	-0.050621	0.0252588	1
TCF3	0.00445865	0.511211	1
TCF4	-0.0369189	0.140178	1
TCF7L2	0.0234385	0.143039	1
TEF	-0.014419	0.379487	1
TFAP2A	0.0310908	0.139797	1
TFAP2B	-0.0406627	0.0232119	1
TFAP2C	-0.00713559	0.695001	1
TFCP2	0.00118897	0.93949	1
TFDP1	-0.0214841	0.557901	1
TGIF1	-0.0412058	0.0167289	1
TLX2	-0.0501108	0.00758586	1
TP53	0.0458335	0.0174545	1
TP73/TP63	-0.0640276	0.00778606	1
USF1	0.0154798	0.252341	1
USF2	-0.0387483	0.0136582	1
XBP1	-0.0391182	0.0697957	1
YY1	-0.0171659	0.0874913	1
ZIC2	0.0358654	0.023488	1
ZNF148	-0.0340472	0.0233671	1
ZNF238	0.0515891	0.00174299	1
PATZ1	0.045926	0.00589707	1
