# Supplementary material for: Transcriptome-wide signatures of tumor stage in kidney renal clear cell carcinoma: connecting copy number variation, methylation and transcription factor activity
Source: Genome Med. 2014 Dec 11;6(12):117. doi: 10.1186/s13073-014-0117-z (PMC4293006; doi:10.1186/s13073-014-0117-z)
Supplement: Additional file 9: — The contribution of CNV, methylation and TF activity alterations to differential expression changes. [file 13073_2014_117_MOESM9_ESM.xlsx]

## Sheet: diff_role
	Methy	CNV	E2F7	FOSB	FOXC1	FOXF2	GATA1	GATA6	HLF	HMGA1	NFIL3	RARA/RARB/RARG/RXRB	REST	SREBF1	SREBF2	TBP	TCF12	NKX2-1
UBE2C	0	0	0	0	0	0	0	0	0	0	0	0	0	0	0	0	0	0
CDCA3	0	4.78176	0	0	0	0	0	0	0	0	0	0	0	0	0	0	0	0
INHBE	12.6535	5.68309	0	0	0	0	0	0	0	0	0	0	0	0	0	0	0	0
PITX1	0	0	0	0	0	0	0	0	0	0	0	0	0	0	0	0	0	0
CENPE	0	0	0	0	0	0	0	0	0	0	0	0	0	0	0	0	0	0
PRDM8	0	0	0	0	0	0	4.80568	0	0	0	7.99806	0	0	0	0	0	0	3.08657
RRM2	0	0	3.44302	0	0	0	0	0	0	0	0	0	0	0	0	0	0	0
KIF20A	0	0	0	0	0	3.89414	0	0	0	0	0	0	0	0	0	0	0	0
SH2D2A	0	0	0	0	0	0	0	0	0	0	0	0	0	0	0	0	0	0
PTPRH	36.4001	0	0	4.77024	0	0	0	0	0	0	0	0	0	0	0	0	0	0
BATF	16.2138	0	0	0	0	0	0	0	0	3.72361	0	0	0	0	0	0	0	0
NEIL3	0	0	0	0	0	3.89414	0	0	0	0	0	0	0	0	0	0	0	0
ITPKA	0	0	0	0	0	0	0	0	0	0	0	0	0	0	0	0	0	0
SLCO5A1	0	0	0	0	0	0	0	0	0	0	0	0	0	0	0	0	0	0
TNNT1	0	0	0	0	0	0	0	0	0	0	0	0	0	0	0	6.86047	0	0
LAT	17.9827	0	0	0	0	0	0	0	0	0	0	0	0	0	0	0	0	0
KREMEN2	0	0	0	0	0	0	0	0	0	0	0	0	0	0	0	0	0	0
PITX2	0	0	0	0	0	3.89414	4.80568	12.9252	0	3.72361	0	0	0	0	0	6.86047	0	0
FGF5	0	0	0	0	0	0	0	0	0	0	0	0	0	0	0	6.86047	0	0
LTB	10.3986	0	0	0	0	3.89414	0	0	0	0	0	0	0	0	0	0	0	0
KIAA1324	0	0	0	0	0	0	0	0	0	0	0	0	0	0	0	0	0	0
FOXP3	0	0	0	0	0	0	4.80568	0	0	0	0	0	0	6.99611	0	6.86047	0	0
ANKRD22	0	0	0	4.77024	0	0	0	0	0	0	0	0	0	0	0	0	0	0
KCNN4	11.5323	0	0	0	0	0	0	0	0	0	0	0	0	0	0	0	0	0
CNIH2	0	0	0	0	0	3.89414	0	0	0	3.72361	0	0	0	0	0	0	0	3.08657
XCL1	11.055	0	0	0	0	0	0	0	0	0	0	0	0	0	0	0	0	0
HIST1H1E	0	0	0	0	0	0	0	0	0	0	0	0	0	0	0	6.86047	0	0
DQX1	54.8691	0	0	0	0	0	0	0	0	0	0	0	0	0	0	0	0	0
HIST1H3B	0	0	0	0	0	0	0	0	0	0	0	0	0	0	0	0	0	0
IFNG	0	0	0	0	0	0	0	0	6.12415	0	7.99806	0	0	0	0	6.86047	0	0
SERPINF1	29.617	0	0	0	0	0	0	0	0	0	0	0	0	0	0	0	0	0
CXCL13	0	0	0	0	0	0	4.80568	12.9252	0	0	0	0	0	0	0	0	0	0
GFPT2	31.2217	0	0	0	0	0	0	0	0	0	0	0	0	0	0	0	0	3.08657
C1QL1	55.3377	0	0	0	0	0	0	0	0	0	0	0	0	0	0	0	0	0
PPP2R2C	0	0	0	4.77024	0	0	0	0	0	0	0	0	0	0	0	0	0	0
XCL2	0	0	0	0	0	0	0	0	0	0	0	0	0	0	0	0	5.50332	0
NTNG2	0	0	0	0	0	0	0	0	0	0	0	0	0	0	0	0	5.50332	0
FOXA1	0	0	0	0	0	0	4.80568	12.9252	6.12415	0	0	4.18826	0	0	0	6.86047	0	0
FGF23	0	0	0	0	0	0	0	0	0	0	0	0	0	0	0	6.86047	0	0
SRPX2	38.6556	0	0	0	0	0	0	0	0	0	0	0	0	0	0	0	0	0
PLAC1	0	0	0	0	0	0	4.80568	12.9252	0	0	0	0	0	0	0	0	0	0
CSF2	0	0	0	0	0	0	4.80568	0	0	0	0	0	0	6.99611	0	0	0	0
BAI1	0	0	3.44302	0	0	0	0	0	0	0	0	0	0	0	0	0	0	0
SBSN	0	0	0	4.77024	0	0	0	0	0	0	0	0	0	0	0	0	0	0
SHOX2	0	0	0	0	0	3.89414	0	0	0	0	0	0	0	0	0	6.86047	0	0
IL27	0	0	0	0	0	0	0	0	6.12415	0	0	4.18826	0	0	0	0	0	0
NEB	0	0	0	0	0	0	0	0	0	0	0	0	0	0	0	0	0	0
NKX2-8	0	0	0	0	0	0	0	0	0	0	0	0	0	0	0	6.86047	0	0
COL7A1	0	26.0366	0	0	0	0	0	0	0	0	0	0	0	0	0	0	0	0
OTP	0	0	0	0	3.76589	0	0	0	6.12415	3.72361	7.99806	0	0	0	0	6.86047	0	3.08657
EYA1	0	0	0	4.77024	3.76589	3.89414	4.80568	12.9252	0	0	7.99806	4.18826	0	6.99611	0	6.86047	0	3.08657
ZIC2	0	0	0	0	3.76589	0	0	0	0	0	0	4.18826	0	6.99611	7.13491	0	0	0
LAG3	36.2695	0	0	0	0	3.89414	0	0	0	0	0	0	0	0	0	0	0	0
VNN3	0	0	0	0	0	0	0	0	6.12415	0	0	0	0	0	0	0	0	0
HOXB13	0	0	0	0	0	0	0	0	0	0	0	0	0	0	0	0	0	0
NEUROD1	0	0	0	0	0	3.89414	0	0	6.12415	0	0	0	0	0	0	6.86047	0	0
RAB26	0	0	0	0	0	0	0	0	0	0	0	0	0	6.99611	0	0	0	0
AIM1L	0	0	0	0	0	0	0	0	0	0	0	0	0	0	0	0	0	0
EN2	0	0	0	0	0	3.89414	0	0	0	0	0	0	0	0	0	0	0	0
DRP2	0	0	0	0	0	0	0	0	0	0	0	4.18826	0	0	0	0	0	0
ACCN2	0	0	0	0	0	0	0	0	0	0	0	0	0	6.99611	0	0	0	3.08657
SLC38A5	0	0	0	0	0	0	0	0	0	0	0	0	0	6.99611	7.13491	0	0	0
HIST1H2AB	0	0	0	0	0	0	0	0	0	0	0	0	0	0	0	0	0	0
CTLA4	14.1538	0	0	0	0	0	0	0	0	0	0	0	0	0	0	6.86047	0	0
ARX	0	0	0	0	0	3.89414	0	0	0	0	0	0	0	0	0	0	0	3.08657
HIST1H4E	0	0	0	0	0	0	0	0	0	0	0	0	0	0	0	0	0	0
IL2	0	0	0	0	0	0	0	0	0	0	0	0	0	0	0	6.86047	0	0
PLXNB3	0	0	0	0	0	0	4.80568	12.9252	0	0	0	0	0	0	0	0	5.50332	0
SLC12A8	0	0	0	0	0	0	0	0	0	0	0	0	0	0	0	0	0	0
ADAMTS14	0	0	0	0	0	3.89414	0	0	0	0	0	0	0	0	0	0	0	0
HIST1H1D	0	0	3.44302	0	0	0	0	0	0	0	0	0	0	0	0	6.86047	0	0
OLIG3	0	0	0	0	0	3.89414	4.80568	0	0	0	0	4.18826	0	0	0	6.86047	0	0
TNIP3	0	0	0	0	0	0	0	0	0	0	0	0	0	0	0	0	0	0
SIX2	0	0	0	0	0	0	0	0	0	0	0	0	0	0	0	0	0	0
VGF	0	0	0	4.77024	0	0	0	0	0	0	0	0	4.03446	0	0	6.86047	0	0
GPR109A	0	0	0	0	0	3.89414	0	0	0	0	0	0	0	0	0	0	0	0
CDK5R2	0	0	0	0	0	0	0	0	0	0	0	0	0	0	0	0	5.50332	0
ENPP5	0	0	0	0	0	0	0	0	0	0	0	4.18826	0	0	0	0	0	0
TSPAN7	0	0	0	0	0	0	0	0	0	0	7.99806	0	0	0	0	0	0	0
DNASE1L3	0	0	0	0	0	0	4.80568	0	0	0	0	0	0	0	0	6.86047	0	0
ZNF366	9.11613	0	0	0	0	0	0	0	0	0	0	0	0	0	0	0	0	0
CA4	0	0	0	0	0	0	4.80568	0	0	0	0	0	0	0	0	6.86047	0	0
TEK	0	0	0	0	0	3.89414	4.80568	0	0	0	0	0	0	0	0	0	0	0
SLCO2A1	0	0	0	0	0	0	0	0	0	0	0	0	0	0	0	6.86047	0	0
EMCN	0	0	0	0	0	0	0	0	0	0	0	0	0	0	0	0	0	3.08657
ALDH6A1	0	0	0	0	0	0	0	0	0	0	0	0	0	6.99611	0	0	0	0
AQP1	24.7858	0	0	0	0	0	0	12.9252	0	0	0	0	0	0	0	6.86047	0	0
SDPR	4.15526	0	0	0	0	0	4.80568	0	0	0	0	0	0	0	0	6.86047	0	0
ENAM	0	0	0	0	0	0	0	0	0	0	7.99806	0	0	0	0	6.86047	0	0
TACR1	0	0	0	0	0	0	0	0	0	0	0	0	0	0	0	6.86047	0	0
GJA5	0	0	0	0	0	0	0	0	0	0	0	0	0	0	0	6.86047	0	0
FRMPD2	23.3633	0	0	0	0	0	0	0	0	0	0	0	0	6.99611	7.13491	0	0	0
SLC10A6	16.8773	0	0	0	0	0	0	0	0	0	0	0	0	0	0	0	0	0
MAP7	3.12904	0	0	0	0	0	0	0	0	0	0	0	0	0	0	0	0	0
ALDOB	0	0	0	0	0	0	4.80568	0	0	0	0	0	0	0	0	6.86047	0	0
PCK1	29.0413	0	0	0	0	0	4.80568	0	0	0	0	0	0	0	0	0	0	0
MIA2	9.25514	0	0	0	0	0	0	0	0	0	0	0	0	0	0	6.86047	0	0
G6PC	107.196	0	0	0	0	0	0	0	0	0	7.99806	0	0	0	0	6.86047	0	0
PTPRR	6.33803	0	0	4.77024	0	0	4.80568	0	0	0	0	0	0	0	0	0	0	0
CRHBP	0	0	0	0	0	0	0	0	0	0	0	0	0	0	0	6.86047	0	0
OGDHL	0	0	0	0	0	0	0	0	0	0	0	0	4.03446	6.99611	0	0	0	0
ITGA8	0	0	0	0	0	0	0	0	0	0	0	0	0	0	0	0	0	0
C3orf36	0	0	0	0	0	0	0	0	0	0	0	0	0	0	0	0	0	0
VIL1	82.4115	0	0	4.77024	0	0	0	0	0	0	0	0	0	0	0	0	0	0
EMX2	12.1097	0	0	0	0	3.89414	4.80568	0	0	0	0	0	0	6.99611	7.13491	0	0	0
CASQ2	0	0	0	0	0	3.89414	0	0	0	0	0	0	0	0	0	0	0	0
DDIT4L	11.6342	0	0	0	0	0	0	0	0	0	0	4.18826	0	0	0	6.86047	0	0
CALCR	0	0	0	0	0	0	0	0	0	0	0	0	0	0	0	0	0	0
SLC18A2	10.8849	0	0	0	0	0	0	0	0	0	0	0	0	0	0	0	0	0
PPARGC1A	9.86527	0	0	0	0	3.89414	4.80568	12.9252	0	0	0	0	0	6.99611	0	6.86047	0	3.08657
GRIK3	0	0	0	0	3.76589	3.89414	4.80568	0	0	0	0	0	0	0	0	0	5.50332	0
SST	89.7546	0	0	0	0	0	0	0	0	0	0	0	4.03446	0	0	0	0	0
SLC14A1	0	0	0	0	0	0	4.80568	0	0	0	0	0	0	0	0	0	0	0
BMX	0	0	0	0	0	0	0	0	0	0	0	0	0	0	0	0	0	0
MYL3	0	0	0	0	0	0	0	0	0	0	0	0	0	0	0	0	0	0
CYP39A1	0	0	0	0	0	0	0	0	0	0	0	0	0	0	0	6.86047	0	0
HMGCS2	78.7729	0	0	0	0	0	0	0	0	0	0	0	0	0	0	6.86047	0	0
*each element is the -log10(p-value)
